# Supplementary material for: Tumor-derived interleukin-1α and leukemia inhibitory factor promote extramedullary hematopoiesis
Source: PLoS Biol. 2023 May 3;21(5):e3001746. doi: 10.1371/journal.pbio.3001746 (PMC10155962; doi:10.1371/journal.pbio.3001746)
Supplement: S1 Data — This spreadsheet contains the processed data used to generate the graphs and statistics in the manuscript and is divided by originating figures into different sheets. (XLSX) [file pbio.3001746.s008.xlsx]

## Sheet: Fig. 1
Fig. 1A			Fig. 1B			Fig. 1C			Fig. 1D
PBS	PyMT-B6		PBS	PyMT-B6		PBS	PyMT-B6		PBS	PyMT-B6
18.31	58.6		50.8	174.3		64.78	174.66		5331.39	83836.8
21.65	41.31		59	173.7		47.56	237.8		3890.41	95120
20.38	41.76		106.6	173.4		135.3	185.32		27060	79687.6
12.7	61.06		49.9	193		42.64	296.84		2929.37	181072
13.73	75.91		59.5	201.1		51.25	218.12		948.125	52348.8
19.63	37.74		75.5	171.9		82	229.19		2312.4	126054
13.61	29.27		84	231.7		58.63	235.75		738.738	101372
14.25	44.61		63.1			52.48			1563.9
			68.7	225.8		61.5	167.69
			62.9	131.8		87.33	116.85
			61.8	231.7		84.46	175.07
			50.9	178.5		69.29	146.78
			47	270.3		31.857	218.12
			97	234.2		45.1	147.19
			65	170.5		54.53	115.62
				181			109.47
Fig. 1E			Fig. 1F			Fig. 1G			Fig. 1H
PBS	PyMT-B6		PBS	PyMT-B6		PBS	PyMT-B6		PBS	PyMT-B6
1133.65	33185.4		0.00915	0.065		0.00194	0.025		14.104	20.049
732.424	33292		0.00928	0.04		0.00175	0.016		18.204	23.862
3450.15	40770.4		0.023	0.043		0.00284	0.028		18.409	19.147
929.552	112799		0.00773	0.061		0.00245	0.046		14.924	18.573
702.125	26174.4		0.00206	0.028		0.00152	0.014		17.794	10.127
1968	82508.4		0.00317	0.065		0.00269	0.042		22.099	18.983
540.569	80155		0.00146	0.052		0.00107	0.041		17.179	14.186
1343.49			0.00357			0.00306			15.867
									20.582	22.591
									12.423	21.033
									10.865	16.482
									23.165	16.728
									12.341	28.495
									7.995	16.851
									19.393	19.311
										12.833
Fig. 1I			Fig. 1J			Fig. 1K			Fig. 1L
PBS	PyMT-B6		PBS	PyMT-B6		PBS	PyMT-B6		PBS	PyMT-B6
13680.9	30073.5		59236.8	48117.6		0.31	0.23		0	0.5
15837.5	28634.4		107404	76358.4		0.38	0.19		0	1
18409	22976.4		123340	67014.5		0.23	0.23		0	0.5
14924	13372.6		74620	11701		0.24	0.11		0	0.75
6761.72	4253.34		26691	5569.85		0.17	0.22		0	1.25
10828.5	11769.5		41988.1	10250.8		0.2	0.17		0	1.5
9276.66	6809.28		32640.1	8369.74		0.27	0.14		0	2
8568.18			33320.7			0.21			0
Fig. 1M			Fig. 1N			Fig. 1O			Fig. 1P
Day	Control Splenocytes	PyMT-B6 Splenocytes	Sham	Spx		PBS	1956		PBS	LLC
6	1		53.97	59.33		3320	1280000		1460	170000
8	1		59.79	38.62		3680	1270000		2500	166000
11	1		75.76	47.43		3640	1340000		3600	1170000
12	1			24.77		2350	1770000		1860
12	1
12	1		58.85	34.01		5950	1210000		4610	72300
14	1		76.75	34.08		6400	1210000		3270	75200
15	1		80.77	36.26		2890	219000		6600	560000
17	1			51.2		3610	3780000
12	1			65.07
12	1
12	1
13	1
14	1
14	1
14	1
16	1
16	1
18	1
6		1
6		1
9		1
12		1
23		1
120		0
120		0
120		0
120		0
120		0
13		1
120		0
120		0
120		0
120		0
120		0
120		0
120		0
120		0
120		0

## Sheet: Fig. 2
Fig. 2E				Fig. 2F				Fig. 2G				Fig. 2H				Fig. 2I			Fig. 2J			Fig. 2K			Fig. 2L
CBM	TBM	TS		CBM	TBM	TS		CBM	TBM	TS		CBM	TBM	TS		CBM	TS		CBM	TS		CBM	TS		CBM	TS
0	0	1.09861		0	0	0.693147		0	0.693147	0.693147		0	0.693147	1.94591		0.945235	3.11335		0.436826	7.60898		0.794859	3.91427		1.13934	2.8347
0	0	0		0	0	0		0.693147	0.693147	0		0	1.09861	0		1.44749	3.18926		1.44489	6.92948		1.05976	3.6648		1.53497	2.94481
0.693147	0	0		0	0	1.60944		1.94591	0.693147	2.30259		0.693147	0	1.60944		1.0929	2.89498		0.78778	2.59855		0.878914	1.48838		1.02684	1.99058
0	0	1.38629		0	0	0		1.09861	0	2.56495		1.38629	0.693147	0.693147		1.33622	3.01768		2.43428	9.49816		0.971822	4.43445		1.49814	2.18587
0	0.693147	0.693147		0	0	0		0	0	2.19722		0.693147	0	0.693147
0	0	0.693147		0	0	0		0	1.09861	1.79176		0	0	1.38629		0.665874	4.37208		0.416814	5.28709		0.811547	5.79074		0.467547	3.44185
0.693147	0	0		0	0.693147	2.63906		0.693147	1.94591	2.07944		0.693147	0.693147	1.38629		0.935183	2.74788		0.542411	4.53933		1.02367	3.01832		0.906376	2.11138
0	0	0		0	0	0		0.693147	0	1.38629		1.09861	0	1.94591		0.944957	1.53509		0.606031	4.69939		1.32753	3.57699		0.77014	1.76931
0	0	0		0	0	0		1.38629	0.693147	1.09861		0	0.693147	1.60944		0.632142			1.33098			1.1319			0.656644
0	0	0		0	0	0		0	0	1.38629		0	0.693147	0.693147
0	0	1.09861		0	0	3.2581		0	0	1.94591		1.38629	0	2.07944
0	0	0		0	0	0		0	0.693147	2.19722		0	0	2.07944								Fig. 2N			Fig. 2O
0	1.38629	0		0	0	0		1.09861	0	1.79176		0.693147	1.09861	0								CBM	TS		CBM	TS
0	0	1.09861		0	0.693147	1.09861		0	0	2.56495		0	0	1.09861								1.81	30.2		276	692
0	0	0		0	0	2.70805		0.693147	1.94591	1.79176		0.693147	2.19722	1.09861								1.86	34.6		249	756
0	0	0.693147		0	0	2.07944		0	1.79176	2.19722		1.09861	0	2.07944								1.8	38.8		174	819
0.693147	0.693147	1.09861		0	0	1.09861		0	1.09861	1.60944		1.79176	0	2.07944								0.74	23.6		198	604
0	0	0		0	0	0		0	0.693147	1.38629		0.693147	0	1.38629
0	0	0		0	0	0		0	0	1.38629		0.693147	0	0.693147								3.07	28.7		560	850
0	0	0		0	0	0		0	0	0		0	0	0.693147								1.18	23.9		466	794
0	0	1.09861		0	0	0		1.38629	0	1.60944		0	0.693147	1.60944								0.39	21		416	745
0	0	0		0	0	0.693147		0	0.693147	1.38629		0	0	0.693147								1.16	34.5		396	892
0	0	0		0	0	0		0	0	1.79176		0	0	1.79176
0	0	2.30259		0	0.693147	2.99573		1.09861	0	2.70805		0	0	1.38629
0	0	0		0	0	2.94444		0.693147	0	1.60944		0	0	1.09861
0	0	0		0	0	0		0	0	1.79176		0	0	0
0	0	0.693147		0	0	2.07944		0	0.693147	1.94591		0	1.09861	1.09861
0	0	0		0	0	0		1.09861	0.693147	2.07944		0	0.693147	2.19722
0	0	0.693147		0	0	2.07944		0	0	1.79176		0	0	0
0	0.693147	0		0	0	0.693147		0	0.693147	1.60944		0	0	0
0.693147	0	0		0	0	1.60944		0	0	0		0	0.693147	1.09861
0	0	0.693147		0	0	0		0.693147	1.38629	1.94591		0	0	1.38629
0.693147	0	1.38629		0	0	0.693147		1.60944	0	2.07944		0	0	1.60944
0.693147	0	0		0	0	0		0.693147	0	1.94591		1.09861	0.693147	1.38629
0	0	1.38629		0	0	0		0.693147	0.693147	2.30259		0.693147	0	1.38629
0	0	1.09861		0	0	0		1.09861	0	0.693147		1.09861	1.09861	0
0	0	1.79176		0	0	0		0	1.09861	2.07944		0	1.38629	0.693147
0	0.693147	1.09861		0	0	2.48491		0	0.693147	2.07944		0	0.693147	1.79176
0.693147	0	0		0	0	0		1.09861	0.693147	2.19722		0	0.693147	1.60944
0	0	0		0	0	0		0	1.09861	2.83321		0.693147	0	2.19722
0	0	0		0	0	0		0	1.09861	2.30259		0	0	0.693147
0	0	0.693147		0	0	3.33221		0	0.693147	2.56495		0.693147	0	0.693147
0	0	0.693147		0	0	2.19722		0.693147	1.09861	1.60944		0	1.38629	0
0	0	0		0	0	0		0	0.693147	0.693147		0.693147	1.09861	0
0	0	0		0	0	0		0.693147	0	2.07944		1.09861	0.693147	0
0.693147	0	0		0	0	2.77259		0.693147	0	1.60944		1.38629	0	2.19722
0	0	0		0	1.79176	0		0	1.79176	1.60944		0.693147	0.693147	0.693147
0	0	0.693147		0	0.693147	0.693147		0	0	1.60944		0.693147	1.09861	1.60944
0	0	0		0	0	1.94591		0	1.09861	1.60944		0	0	1.60944
0	0	0		0	0	1.38629		0.693147	0	1.79176		0	0	0
0	0	0.693147		0	0	0		0	0	1.09861		1.09861	0	1.94591
0	0	0		0	0	0		0.693147	1.38629	1.38629		0	0	0
0	0	0		0	0	1.38629		0.693147	0	2.3979		0	0.693147	2.19722
0	0	0		0	0	0		0.693147	0.693147	2.3979		0	0	2.07944
0	1.09861	0		0	0	0		1.79176	0	1.94591		0	1.38629	0.693147
0	0	0		0	0	0		0	1.38629	2.07944		0	0.693147	1.38629
0	0	0		0	0	0		1.09861	0.693147	1.38629		0.693147	0	1.60944
0	0	0		0	0	0		1.38629	1.38629	1.79176		0	0.693147	1.09861
0	0	0		0	0	1.94591		0.693147	0	1.60944		1.09861	0.693147	0.693147
0	0	1.09861		0	0	2.99573		0.693147	0	2.07944		0.693147	0	0.693147
0	0.693147	1.09861		0	0	0		0	0.693147	1.60944		0	0	1.79176
0	0	0		0	0.693147	0		0	0	1.09861		0	0	2.07944
0	0.693147	0		0	0	0		1.94591	0	2.30259		0	0	1.09861
0	0	0		0	0	0		0.693147	0	0.693147		0	0	0
0	0	0		0	0	0		1.09861	0.693147	1.79176		0	1.38629	1.09861
0	0	0.693147		0	0	2.48491		0.693147	1.79176	2.56495		0	0	1.60944
0	0	1.09861		0	0	2.3979		0.693147	1.79176	2.48491		1.09861	1.09861	1.38629
0.693147	0	0		0	0	2.30259		0	0.693147	1.79176		0.693147	0.693147	0.693147
0	0	0		0	0	0		0.693147	0	0.693147		0	0	1.09861
0	0	0		0	0	2.07944		0	0.693147	1.60944		0	0	1.38629
0	0.693147	0		0	0	1.94591		0.693147	0.693147	1.09861		0	1.09861	0
0.693147	0	0		0	0	0		0	0	1.38629		0	0	1.09861
0	0	1.09861		0	0	0		0	0.693147	2.07944		0.693147	0.693147	1.09861
0	0	0.693147		0	0	1.38629		0.693147	0	2.30259		0.693147	0	1.79176
0	0	0.693147		0	0	0		0	0	1.79176		0	0	1.60944
0	0	0		0	0	0.693147		0	0	1.38629		0.693147	0	1.09861
0	0	0.693147		0	2.19722	1.38629		0.693147	1.38629	1.09861		0	0.693147	1.60944
0.693147	0	0.693147		0	0	2.89037		0	0	2.30259		1.38629	0	0.693147
0	0	0.693147		0	0	2.07944		0.693147	1.09861	1.38629		0	0	0.693147
0	0	0		0	0	0		1.60944	0.693147	1.79176		1.09861	1.09861	0
0	0	0		0	0	0		0.693147	0	1.09861		0	0	0
0	0	1.09861		0	0	0		0	1.38629	1.79176		0.693147	0	1.38629
0	0	0.693147		0	0	1.09861		0	0	1.79176		0.693147	1.09861	1.09861
0	0	0		0	0	0		0.693147	0	0.693147		0	0.693147	1.09861
0	0.693147	0		0	0	0.693147		0	0.693147	1.09861		0.693147	0.693147	1.38629
0	0	0		0	0	0		0	1.09861	1.60944		0	1.09861	0
0	0	0.693147		0	0	2.30259		0	0	2.07944		0	0.693147	1.79176
0	0	0.693147		0	0	0		0.693147	0	1.09861		0	0	1.09861
0	0.693147	0		0	0	1.09861		1.79176	1.09861	0.693147		1.09861	0	0.693147
0	0	0		0	0	1.94591		0	0	1.38629		0.693147	0	1.94591
0	0	0		0	0	0		0	1.60944	2.48491		1.09861	1.38629	0
0	0	0.693147		0	0	0		0	0.693147	1.60944		0.693147	0	1.09861
0	0	1.09861		0	0.693147	2.07944		0.693147	0.693147	2.30259		0	0	2.48491
0	0	0.693147		0	0	0		1.09861	0	1.09861		0	0.693147	1.09861
0	0	0.693147		0	0	1.60944		1.09861	1.60944	1.94591		1.09861	0	1.94591
0	0	1.09861		0	0	0		0	0.693147	2.30259		0	0.693147	1.60944
0	0	0		0	0	0		0	0	0		0.693147	0	0
0	0	0		0	0	3.49651		0	0	1.79176		0	0	1.60944
0	0	0		0	0	1.60944		0	0	0.693147		0	0	1.94591
0	0	1.09861		0	0	2.83321		0	0	1.94591		0.693147	0	0
0	0	1.09861		0	0	2.07944		0.693147	0	0.693147		0.693147	0	0.693147
0	0.693147	1.38629		0	0	0		0	0	1.09861		0.693147	0.693147	1.60944
0	0	1.94591		0	0	3.63759		0.693147	1.09861	2.48491		0.693147	0.693147	0.693147
0	0	0		0	0	0.693147		0	0	1.94591		1.09861	0	1.09861
0.693147	0	0		0	1.60944	0		0.693147	0	0.693147		0	0	1.09861
0	0	0.693147		0	0	0.693147		0	0	1.79176		0	0.693147	1.60944
0	0	0		0	0.693147	0		0.693147	0.693147	2.30259		1.09861	0	0.693147
0	0	0.693147		0	0.693147	0		1.38629	1.38629	2.3979		0	0.693147	1.38629
0	0	0		0	0	0		1.09861	0	0		1.38629	1.09861	0.693147
0.693147	0	0		0.693147	0	0.693147		0	0	1.79176		0	0.693147	1.38629
0	0	1.09861		0	0	2.19722		0.693147	0.693147	1.79176		0	1.38629	0.693147
0	0	1.09861		0	0	0		0	0	1.38629		1.60944	0	1.38629
0	0.693147	0		0	0	2.83321		1.09861	0	2.3979		1.09861	0	1.94591
0	0	0		0	0	0		0.693147	1.09861	1.38629		0	1.09861	0.693147
0.693147	0	0		0	0	0		0	0	1.79176		0	0	1.38629
0	0	0		0	0	0		0.693147	0	1.60944		0	0	1.79176
1.09861	0	0.693147		0.693147	0	3.04452		1.09861	0.693147	2.83321		0.693147	1.38629	1.60944
0	0	0		0	0	1.94591		0	0.693147	2.56495		0	0.693147	0.693147
0	0	0.693147		0	0	2.70805		0	1.09861	2.07944		0	0	0
0	0	0		0	0	2.56495		0.693147	0.693147	1.94591		1.09861	0	1.60944
0	0	0.693147		0	0	0.693147		0	1.38629	2.07944		0	0	1.09861
0.693147	0	1.09861		0	1.94591	0		0.693147	1.60944	1.79176		1.09861	0	1.60944
0	0	0		0	0	0		1.09861	1.38629	2.19722		0	0.693147	2.07944
0	0	1.09861		1.60944	0	0		1.60944	0	2.48491		0	0.693147	1.79176
0	0	1.09861		0	0	1.60944		0.693147	0	1.38629		0	0	0.693147
0	0	0		0	0	0		1.09861	0	1.38629		0.693147	1.94591	1.09861
0	0	0		0.693147	0	0		1.09861	0.693147	1.38629		0	1.38629	0.693147
0	0	0		0	0	0.693147		0	0	1.09861		0	0	1.60944
0	0	1.38629		0	0	1.60944		0	0	1.79176		1.38629	1.09861	1.38629
0	0	1.09861		0	0	3.33221		0	0	1.60944		0	0.693147	1.94591
0	0	0		0	0	0		0	0	0.693147		1.09861	0.693147	1.09861
0	0	0		0	0	0		0	1.09861	1.60944		0	1.60944	0
0	0.693147	0.693147		0	0	0.693147		0	1.09861	2.19722		0	0	0.693147
0	0	1.09861		0	0	3.17805		0	0	1.94591		0	0	1.38629
0	0	0		0	0	0		0	1.09861	2.07944		0	1.09861	1.60944
0	0	0		0	0	1.60944		0	0	2.07944		0	0	1.79176
0	0	0.693147		0	0	2.3979		0	1.09861	2.48491		0.693147	0	1.79176
0	0	0		0	0	2.19722		0.693147	0	1.79176		0	0	1.09861
0	0	0		0	0	0		0	0.693147	1.94591		0.693147	0.693147	0.693147
0	0	0.693147		0	0	0		0	1.09861	1.09861		0	0	1.09861
0	0	0.693147		0	0	0		0.693147	0	1.09861		0.693147	0	1.09861
0.693147	0	0		0	0	0		1.38629	1.79176	0.693147		0.693147	0	0.693147
0	0	1.09861		0	0	0		0.693147	0.693147	1.94591		0.693147	0.693147	0
0	0	0		0	0	0		0.693147	0	2.19722		0.693147	0	0.693147
0	0	1.38629		0	0	3.17805		0	0.693147	2.99573		0.693147	0.693147	2.07944
0	0	0		0	0	0.693147		0.693147	0	1.79176		1.09861	0	1.79176
0	0	1.94591		0	0	2.07944		0	0.693147	1.60944		0	1.09861	1.79176
0	0	0		0	0	0		0	1.09861	1.38629		0	0	2.19722
0	0	0.693147		0	0	0		1.38629	0	1.60944		0	0	2.63906
0	0	1.60944		0	0	3.17805		1.09861	1.60944	1.38629		0	0.693147	1.09861
0	0	0		0	0	1.60944		0	1.79176	3.04452		0.693147	0.693147	0.693147
0	0	0		0	0	2.3979		0.693147	0	2.56495		0	0.693147	1.60944
0	0.693147	0		0	0	0		0	0	1.38629		0.693147	0	1.38629
0	0	1.09861		0	0	0.693147		1.09861	0.693147	1.09861		0	0	0.693147
0.693147	0	1.60944		0	0	2.07944		0	0.693147	2.30259		0	1.09861	1.38629
0	0.693147	0		0	0	0		0	0	1.09861		0	0.693147	1.79176
0	0	0		0	0	0		0	0.693147	1.60944		0	0.693147	1.38629
0	0	1.38629		0.693147	0	0.693147		1.09861	0	1.79176		1.38629	0.693147	1.60944
0	0	0.693147		0	0	0		0.693147	0	0.693147		0	0	0
0	0	0		0	0	1.09861		0.693147	0.693147	2.3979		0	0	0
0	0	1.09861		0	0	2.07944		1.79176	0	2.07944		0	0.693147	1.79176
0	0	1.38629		0	0	0		0.693147	0	1.38629		0	0	0
0	0	0		0	0	0		0.693147	1.09861	2.30259		0	0	1.09861
0	0	0		0	0	0		0	0.693147	0.693147		0	1.60944	1.09861
0	0	0		0	0	0		0	0.693147	1.38629		0.693147	1.09861	1.38629
0	0.693147	0		0	0	0		1.09861	1.38629	2.19722		0.693147	0.693147	1.09861
0	0	0.693147		0	0	0		0	0	1.94591		0.693147	0	0
0	0	0.693147		0	0	2.19722		0	0	1.79176		0	0.693147	1.09861
0	0	0		0	0	0		0	0.693147	2.30259		0.693147	1.09861	1.60944
0	0	0		0	0	0		1.38629	0	2.07944		0	0	0.693147
0	0	0		0	0	0		0.693147	0	1.79176		0.693147	0	0
0.693147	0	0		0	0	2.56495		0	0	1.38629		0	0	0
0.693147	0	1.38629		0	0	3.29584		0.693147	1.09861	2.30259		0.693147	0	1.38629
0	0	0		0	0	1.79176		0	0	1.09861		0	0	0.693147
0	0.693147	1.60944		0	0	1.09861		1.09861	1.09861	1.94591		0.693147	0	1.94591
0	0	0		0	0	2.19722		0	0.693147	2.07944		0	0	2.30259
0	0	0		0	0	0		0.693147	0	1.60944		1.94591	0	0.693147
0.693147	0	1.38629		0	0	0		0	0	1.60944		0.693147	0	0.693147
0	0	0		0	0	1.09861		0.693147	1.38629	1.38629		0	1.38629	1.94591
0	0	2.30259		0	0	0		1.09861	0.693147	2.70805		0.693147	0	1.38629
0	0	0.693147		0.693147	0	0		0.693147	1.09861	1.79176		0	1.09861	1.60944
0	0	0.693147		0	0	0		0	0.693147	2.30259		0.693147	0	0.693147
0	0.693147	1.09861		0	0	0		1.60944	0	1.79176		1.60944	0.693147	1.79176
0	0	1.09861		0	0	2.56495		0.693147	0.693147	2.07944		0.693147	0.693147	1.60944
0.693147	0	0.693147		0.693147	0	2.30259		0	0	1.79176		0.693147	0	0
0	0	0		0	0	1.94591		1.38629	0	1.79176		0	0	1.09861
0	0	0.693147		0	0	0		0	1.09861	2.30259		0.693147	0	1.38629
0.693147	0	0		0	0	0		0	1.79176	2.30259		0	0.693147	1.09861
0	0	0		0	0	0		1.38629	0	0.693147		1.09861	0.693147	0
0	0	0.693147		0	0	1.60944		0	1.09861	1.60944		0	0.693147	1.60944
0.693147	0.693147	0		0	0	0		0.693147	0.693147	2.3979		0	0.693147	1.79176
0	0.693147	1.38629		0	0	2.89037		0	0	1.60944		0	0.693147	1.60944
0	0	0.693147		0	1.94591	0		0.693147	1.09861	1.94591		0	0.693147	0.693147
0	0.693147	0		0	0	0		0	0	0.693147		0	0	0.693147
0.693147	0	1.09861		0	0	0		0	0	2.07944		0	0.693147	1.38629
0	0	0		0	0	1.79176		1.09861	0.693147	1.38629		0	1.09861	1.09861
0	0	0		0.693147	0	2.63906		0	0.693147	1.94591		0	0	1.94591
0	0	0		0	0	1.09861		0	1.09861	0		1.09861	0.693147	0
0	0	0		0	0	0		0	1.09861	0.693147		0.693147	0	1.09861
0	0	0		0	0	0		0	1.38629	2.3979		0.693147	0.693147	2.07944
0	0	0		0	0	0		1.09861	1.09861	0		0	1.09861	0
0	0	0		0	0	0		0	0	1.79176		0	0	0.693147
0	1.09861	0		0	0	0		0	0	1.60944		0.693147	0	1.09861
0	0.693147	0		0	0	0		1.09861	1.94591	2.48491		0	0.693147	1.60944
0	0	0		0	0	0		1.09861	1.09861	1.79176		0.693147	0.693147	1.38629
0.693147	0	0		0	0	0		0	0.693147	2.19722		0	1.09861	1.38629
0	0	0		0	0	0		0	0	1.09861		0.693147	0	0
0	0	1.38629		0	0	0		1.09861	1.09861	1.79176		0.693147	0	1.38629
0	0	0		0	0	2.48491		1.60944	0.693147	2.3979		0.693147	0	1.38629
0	0	1.38629		0	0	0		0.693147	1.09861	1.09861		0	0.693147	0
0	0	1.09861		0	0	1.94591		1.38629	1.09861	1.09861		0	1.09861	0.693147
0	0.693147	1.09861		0	1.38629	0.693147		0	1.09861	2.07944		0	0	1.09861
0	0	0		0	0	0		1.60944	0.693147	1.60944		1.09861	0	1.09861
0	0	0		1.38629	0	0		0	0.693147	2.07944		0.693147	0	0.693147
0.693147	0	0		0	0	2.56495		1.09861	0.693147	2.3979		0	1.38629	1.94591
0	0	0		0	0	0		0	0.693147	1.94591		0	0	1.60944
0	0	1.60944		0	0	0		0	0.693147	1.94591		0	0.693147	1.60944
0	0	1.38629		0	0	0		0	0	0.693147		0	1.09861	1.38629
0	0	0.693147		0	0.693147	2.99573		1.60944	0.693147	1.79176		1.79176	1.09861	0.693147
0	0	0		0	0	0		0	0	2.30259		0.693147	0	1.94591
0	0.693147	0		0	0	1.60944		0	1.09861	0.693147		1.09861	0	1.09861
0	0	0.693147		0	0	2.99573		0.693147	1.38629	2.63906		0	0	1.09861
0	0	0		0	1.38629	2.94444		0.693147	2.48491	2.3979		0	0.693147	2.30259
0	0	0		0	0	0		0	1.38629	2.07944		0	0.693147	1.38629
0	0	0		0	0	0		0	0	1.09861		0	0	0
0	0	0		0	0	0		0.693147	1.38629	0.693147		1.38629	0	1.60944
0	0	0		0	0	0		0	0	1.09861		0	0	1.94591
0	0	0.693147		0	0	0		0	1.60944	0.693147		0.693147	0.693147	1.38629
0	0	0		0	0	0.693147		1.09861	0	1.09861		0	0.693147	2.07944
0	0	0.693147		0	0	0		0	0.693147	1.60944		1.09861	0	1.09861
0	0	0		0	0	1.60944		0	1.09861	1.94591		0	0	2.07944
0	0	2.07944		0	0	0		0.693147	0.693147	2.07944		0	0.693147	1.38629
0	0	0		0	0	0		0	0	0		0.693147	1.09861	1.09861
0	0	0		0	0	1.09861		0	0.693147	1.09861		0.693147	0	0
0	0	1.09861		2.07944	0	3.4012		1.60944	1.09861	1.60944		0	0	1.38629
0	0	1.09861		0	0.693147	2.07944		0.693147	0	2.77259		1.09861	0	2.19722
0	0	0		0	0	2.07944		0	0	1.60944		0	0	1.09861
0	0	0		0	0	3.43399		0	1.38629	1.79176		1.09861	0.693147	1.79176
0	0.693147	0		0	0	0		0	0	1.60944		0.693147	0	1.09861
0	0	0		0	0	2.83321		0.693147	0.693147	0.693147		0	1.60944	0.693147
0	0	0.693147		0	0	2.3979		0.693147	0	2.07944		0.693147	0.693147	1.09861
0	0	0		0	0	0.693147		0.693147	1.09861	1.09861		0	0.693147	0.693147
0	0	0		0	0	0		0.693147	0	1.94591		0	0	1.94591
0.693147	0	0		0	0	0		0	1.09861	1.94591		1.60944	1.38629	0.693147
0	0	0		0	0	0		0	0	0		0	0.693147	0
0	0	0		0	0	1.38629		0	1.60944	2.19722		0	0	0.693147
0	0	0		0	0	1.09861		0.693147	0	1.09861		0	0.693147	1.60944
0	0	0		0	0	0		0	0	1.38629		0.693147	0.693147	1.79176
0	0	0.693147		0	0	2.30259		0	0.693147	1.79176		0	0	1.60944
0	0	0		0	0	0		0	0.693147	1.94591		0.693147	0	0
0	0	0		0	0	0		0	0.693147	1.38629		0	0	0
0	0	0		0	0	0		0	0.693147	2.3979		0	1.09861	1.09861
0.693147	0	0.693147		0	0	0		0.693147	0	1.79176		1.09861	0	1.38629
0	0	0		0	0	0		0	0.693147	1.09861		0.693147	0	0.693147
0	0	0.693147		0	0	0		1.38629	0.693147	2.07944		0	0.693147	0.693147
0	0	0.693147		0	0	2.89037		0	1.09861	2.19722		0	0	1.38629
1.09861	0	0		0	0	1.09861		1.09861	0	1.09861		0.693147	0	0.693147
0	0	0		0	0	0		0	0	0		0	0	0
0	0.693147	0.693147		0	0	0.693147		1.38629	0	2.07944		0	0	1.60944
0	0	1.09861		0	0	0		1.09861	1.38629	2.30259		0.693147	0.693147	1.09861
0	0	0.693147		0	0	0.693147		0	0.693147	1.79176		1.38629	0	1.38629
0	0	0		0	0	1.09861		1.38629	0.693147	1.09861		0.693147	0	0
0	0	1.09861		0	0	3.09104		0	1.09861	2.19722		0	0.693147	0
0	0	0		0	0	0		1.09861	0.693147	0		0	0	0
0	0	0.693147		0	0.693147	2.30259		0	1.09861	2.19722		1.09861	0	1.38629
0	0	0.693147		0	0	0		0	1.79176	2.30259		0.693147	0.693147	1.38629
0	0.693147	0.693147		0	1.09861	1.09861		0.693147	1.38629	1.60944		0	0.693147	1.09861
0	0	1.09861		0	1.09861	0		0	1.09861	2.07944		0.693147	0.693147	1.94591
0	0	0.693147		0	0	1.38629		0.693147	1.09861	1.38629		0	0.693147	1.94591
0	0	0		0	0	1.79176		0.693147	0	1.79176		0.693147	0	1.79176
0	0	0		0	0	0.693147		0.693147	0.693147	0		0	0.693147	0.693147
0	0	1.38629		0	0	0		0	0	1.60944		0	0	0.693147
0	0	0		0	0	0		0.693147	0.693147	2.30259		0	0	0
0	0	1.09861		0	0	0		0	1.09861	1.94591		0	0	1.94591
0	0	0		0	0	0		0	0	1.09861		0	0	1.38629
0	0	0.693147		0	0	2.48491		0.693147	1.38629	1.09861		0	1.09861	1.79176
0	0	0		0	0.693147	0		0	1.60944	1.09861		0	0	1.09861
0	0	1.09861		0.693147	0	0		1.09861	1.60944	1.94591		1.09861	0.693147	0
0	0	0		0	0	2.56495		0.693147	1.09861	2.48491		0.693147	0	1.60944
0	0	0.693147		0	0	1.79176		0	0	1.94591		0	1.09861	1.09861
0	0	0		0	0	0.693147		0.693147	0.693147	2.07944		0	0.693147	1.09861
0	0	0		0	0	0		0	0	0		0.693147	0	0
0	0	0		0	0	0		0.693147	0	1.60944		0.693147	0	0.693147
0	0	0.693147		0	0	3.21888		1.09861	0	1.38629		0	1.60944	0.693147
0	0	0		0	0	0		0	0	1.60944		0.693147	1.60944	0
0	0	0		0	0	1.09861		0.693147	1.09861	2.63906		0	0.693147	0.693147
0.693147	0	0		0	0	2.19722		0	1.09861	1.94591		0	0	0.693147
0	0	1.09861		0.693147	0	0		1.09861	2.30259	1.38629		0.693147	0.693147	2.3979
0	0	0		0	0	3.17805		0.693147	0	2.30259		0	0	0.693147
0	0	0.693147		0	0	0		0	0	2.56495		0	1.09861	1.38629
0	0.693147	0		1.09861	0	0.693147		1.79176	0	0.693147		0.693147	0	0
0	0.693147	0		0	0	0		0	0	2.70805		0	0	0.693147
0	0	0		0	0	0		0	0	1.38629		0	0	0.693147
0.693147	0	0		0	0	2.56495		0	1.60944	1.94591		1.38629	0	1.94591
0	0	1.38629		0	0	0		0	0.693147	1.09861		1.38629	0	2.19722
0	0	0		0	0	0.693147		0	0.693147	1.94591		0	0	1.60944
0	0	0		0	0	0		0	0	1.60944		0	0	1.94591
0	0	0.693147		0	0	0		1.38629	0	0		1.38629	0	1.09861
0	0	0		0	0	2.89037		1.09861	0	1.09861		0.693147	1.60944	2.07944
0	0	0		0	0	0		1.38629	0	1.94591		1.09861	0	1.60944
0	1.09861	1.60944		0	0	2.30259		0.693147	1.38629	2.48491		0	0.693147	1.38629
0	0.693147	0		0	1.94591	0		1.60944	1.09861	0.693147		0.693147	1.09861	1.09861
0	0	0		0	2.19722	3.33221		0	0.693147	2.30259		0.693147	0.693147	1.09861
0	0	0.693147		0	0	1.60944		1.09861	0.693147	2.30259		0.693147	0	1.38629
0	0	0		0	0	0		0	1.38629	0.693147		0	0.693147	0
0	0	0		0	0	2.77259		0.693147	0	0.693147		1.09861	0	0
0	0	0		0	0	0		0	1.09861	0		1.79176	1.09861	0.693147
0	0.693147	0		0	0	0		0	0	1.60944		1.09861	0.693147	1.94591
0	0	1.09861		0	0	0		1.09861	2.07944	1.79176		1.38629	1.60944	1.38629
0	0	0		0	0	2.19722		0	1.38629	1.60944		1.09861	0	1.38629
0	0	0		0	0	3.43399		0.693147	0.693147	2.19722		0.693147	1.09861	0
0	0	0		0	0	0		1.79176	0.693147	1.09861		0.693147	1.09861	1.09861
0	0	0.693147		0	0	2.30259		0	0	2.07944		0	0	1.60944
0	0			0	0			0.693147	0			0	0.693147
0	0			0	0			0	0.693147			0	1.09861
0	0			0	0			0	1.38629			0.693147	1.09861
0	0			0	0			0	1.09861			0	0.693147
0	0			0	0			0.693147	1.38629			0	0.693147
0	1.09861			0	0			0	1.09861			1.09861	0.693147
0	0			0.693147	0			0	1.09861			0	0
0.693147	0			0	0			1.38629	0			0	0
0	0			0	0			0	0			0	0
0	0			0	0			0	0.693147			0	0.693147
0	0			0	0			0	0			0	0
0	0			0	0			0.693147	0.693147			0	0
0	0			0	0			1.79176	0			0	0
0	0			0	0			0.693147	0			1.09861	0.693147
0	0			2.48491	0			1.94591	0.693147			0.693147	0.693147
0	0			0	0			0.693147	1.09861			0	0.693147
0	0			0	0			0	1.09861			0	0
0	0			0	0			0	0			1.09861	0
0	0			0	0.693147			0	1.38629			1.38629	0
0	0			0	0			0	0			0	1.09861
0	0			0	0			1.09861	1.79176			0	0.693147
0	0			0	0			1.09861	0.693147			1.09861	0.693147
1.09861	0			0	0			1.38629	1.09861			0.693147	0
0.693147	0			0	0			0	0.693147			2.3979	0
0	0			0	0			0.693147	0.693147			0.693147	1.09861
0	0			0	0			0	0.693147			0	0
0.693147	0			0	0			1.38629	0			0.693147	0
0	0			0	0			0.693147	0.693147			1.09861	0
0	0			0	0			1.09861	0			0	0.693147
0	0			0	0			0.693147	0.693147			1.38629	1.09861
0.693147	0			0	0			0.693147	1.09861			0.693147	0.693147
0	0			0	0			0.693147	0			0.693147	0
0	0			0	0			0	0			1.09861	0
0	0			0	0			0	0.693147			0	1.38629
0	0			0	0			0.693147	1.09861			0	0.693147
0	0			0	0			0.693147	1.09861			1.09861	0.693147
0	0			0	0			1.79176	1.94591			0	1.38629
0.693147	0			0	0			0	0			0.693147	0.693147
0	0			0	0			1.38629	2.07944			1.09861	0.693147
0	0			0	0			0	1.38629			0.693147	0
0	0			1.09861	0			0	0.693147			0.693147	0
0	0			0	0			0.693147	1.09861			0.693147	0.693147
0	0			0	0			0	0			1.38629	1.09861
0	0.693147			1.09861	2.30259			0.693147	1.09861			0.693147	0.693147
0.693147	0			0	0			0	1.09861			0	0
0	0			0	0			0	1.09861			0	0.693147
0	0			0	0			1.38629	1.09861			0.693147	0.693147
0	0			0	0			0.693147	0			0	0
0	0			0	0			0.693147	0			0	0
0	0			0	0			0.693147	1.38629			1.79176	1.09861
0	0			0	0			1.38629	0			1.38629	0
0	0			0	0			0	1.09861			0	0
1.09861	0			0	0			0.693147	0			0	0
0	0			0	0			1.38629	0.693147			0.693147	0
1.09861	0			0	0			0	0			0	0
0	0			1.09861	0			0.693147	0.693147			0.693147	0.693147
0	0			0	0			0	0			0	1.38629
0	0			0	0			0.693147	0.693147			0	0
0	0			0	0			1.09861	0.693147			0	0
0	0			0	0			0	0.693147			0	0.693147
0	0			0	0			1.09861	0.693147			0	0
0	0			0	0			0.693147	1.94591			1.09861	0.693147
0	0.693147			1.79176	0			0.693147	1.60944			0	0
0	0			0	0			0	0.693147			1.09861	0
0	0			0	0			1.09861	0.693147			0.693147	0
0	0			0	0			0	0.693147			0	0
0	0			0	0			1.09861	0.693147			0.693147	0.693147
0	0			0	0			0	0			0	0.693147
0	0			0	0			0.693147	0			1.09861	0
0	0			0	0			1.09861	0.693147			0	0
0	0			0	1.09861			0	1.09861			0.693147	1.60944
0	0			0	0			0.693147	1.38629			1.09861	1.09861
0	0			0	0			0	1.09861			0	1.09861
0	1.09861			0	0			0	0			0	0
0	0			0	0			0	1.38629			0.693147	1.60944
0	0			0	0			0	1.60944			1.09861	1.09861
1.09861	0			0	0			0.693147	0.693147			0.693147	0
0	0			0	0			0.693147	1.09861			0	0
0	0			0	0			0	0.693147			0.693147	0
0	0			0	0			0	0			0.693147	0
0	0			0	3.21888			0	1.94591			0	1.38629
0	0			0	0			1.09861	1.38629			0.693147	1.09861
0	0			0	0.693147			0	1.79176			0.693147	1.38629
0	0			0	0			0	0			0.693147	0
0	0			0	0			0	0			1.09861	1.09861
0	0			0	0			0	1.09861			0	0.693147
1.09861	0			0	0			0.693147	1.60944			0	0.693147
0	0			0	0			0	0			0	1.09861
0	0			0	0			0	0			0.693147	0
0	0			0.693147	0			0	1.09861			0	1.09861
0	0			0	0			0	0.693147			0	1.38629
0	0			0	0			0.693147	1.09861			0.693147	0.693147
0	0			0	0			1.38629	0.693147			1.09861	0.693147
0	0			0	0			0	0			0.693147	0
0	0			0	0			0	1.09861			0	1.09861
0	0			0	0			0	0.693147			0	0.693147
0	0			0	0			0	0.693147			0	0
0	0			0	0			0.693147	0.693147			0	0.693147
0	1.09861			0	0			0	0.693147			1.38629	0
0	0			0	0			0	0			0.693147	0.693147
0	0			0	0			0	1.94591			0	0
0	0			0	0			0	1.09861			0	0
0	0.693147			0	0			1.09861	0.693147			0.693147	0
0	0			0	0			0	0.693147			0	0.693147
0	0.693147			0	0			1.09861	1.60944			0	1.09861
0	0			0	0			0.693147	0			0	0
0	0.693147			0	0			0.693147	2.07944			1.09861	0
0	0			0	0			1.38629	0.693147			0	0.693147
0	0			0	0			0.693147	1.38629			0	0.693147
0	0			0	0			1.09861	1.38629			0	0
0	0			0	0			0	0			0	0.693147
0	0			0	0			0	0.693147			0.693147	0.693147
0	0			0	0			0	0			0.693147	1.38629
0	0			1.38629	0			0.693147	0			0	0
0	0			0	0			0	1.09861			0	0
0	0			0	0			0.693147	0			0	1.38629
0	0			0	0			0.693147	1.09861			0	1.60944
0	0			0	0			1.60944	0			0.693147	0
0	0			0	0			0	0.693147			0	1.09861
0	0			0	0			0.693147	0.693147			1.38629	0.693147
0	0			0	0			0	0			0.693147	0
0	0			0	1.38629			0	1.60944			0	1.38629
0	0			0	0			0	0			0.693147	0
0	0			0	0			0	0			0.693147	0
0	0			0	0			0	0			0	0
0	0			0	0			1.38629	1.94591			1.09861	1.79176
0	0			0	0			0.693147	0			0.693147	1.09861
0	0			0	0			0	1.09861			0	0
0	0			0	0			0.693147	0.693147			0	0
0	0			0	0			0	0.693147			0	0
0	0			0	0			1.09861	1.38629			0	0
0	0			0	0			0.693147	0			0	0.693147
0	0			0	0			0	0			1.09861	0
0.693147	0			0	0			0	0.693147			0	0
0.693147	0			0	0			0	0			0.693147	0
0	0.693147			0	0			0	1.09861			1.38629	0.693147
0	0.693147			0	1.09861			0	0			0.693147	0
0	0			0	0			0	2.19722			0	0.693147
0	0			0	0			1.38629	0			1.09861	1.09861
0	0			0	1.94591			0.693147	1.60944			0	1.09861
0	0			0	0			0.693147	1.09861			0	0.693147
0	1.38629			0	0			1.09861	1.09861			0	1.60944
0	0			0	0			0	1.38629			0	0.693147
0	0			0	0			1.09861	0			0.693147	0
0.693147	0			0	0			0.693147	0.693147			0.693147	0.693147
0	0			0	0			0.693147	2.07944			0	0
0	0			0	0			0.693147	0.693147			0	1.09861
0	0			0	0			0	1.60944			0	0
0	0			0	0			0	0.693147			0	0.693147
0	0			0	0			0	0			0.693147	0.693147
0	0			0	0			0	0.693147			0	0
1.09861	0.693147			0	0			0	0.693147			0	0.693147
0	0			0	0			0	0			0.693147	0
0	0			0	0			1.09861	0.693147			0	0
0	0			0	0			1.09861	0			0.693147	0
0	0			0	0			0	0.693147			1.09861	0
0	0			0	0			0	0			0	0
0	0			0	0			0	0			1.09861	0
0	0			0	1.09861			0.693147	1.60944			0	0
0	1.09861			0	0			0	0			0	0.693147
0	0			0	0			0	0			0.693147	0
0	0			0	0			0	0			0	1.09861
0	0			0	0			0	1.09861			0	0
0	0			0	0			0.693147	0.693147			1.09861	0
0	0			0.693147	0			0	0.693147			0	0
0	0			0	0			0.693147	1.09861			0.693147	1.60944
0	0			0.693147	0			0	0			0	0
0	0.693147			0	0			0.693147	1.60944			0.693147	1.38629
0	0			0	0			1.09861	0.693147			1.94591	0.693147
0	0			0	0			0.693147	0			0	0
0	0			0	0			1.09861	0			0.693147	0
0	0			0	0.693147			0.693147	0.693147			0	1.09861
0	0			0.693147	0			1.09861	0.693147			0	1.09861
0	0			0	0			0	0.693147			0.693147	0
0.693147	0			0	0			0	0.693147			0	0
0	0			0	0			0.693147	0			1.38629	0
0	0			0	0			0.693147	0.693147			1.09861	0
0	0			0	0			0	1.09861			0	1.09861
0	0			0	0			0.693147	0			0	0
0	0			0	0			0	0.693147			0	0
0	0			0	0			1.38629	0			1.09861	0.693147
0	0			0	1.09861			0	0.693147			0	1.09861
0	0			0	0			0	1.38629			0	0
0	0			0	0			1.38629	0.693147			0	0.693147
0.693147	0.693147			0	0			0	1.09861			1.09861	0
0	0			0	0			0.693147	1.09861			0	0.693147
0	0.693147			0	0			0.693147	0			0	0
0	0			0	0			0	0			0	0.693147
0	0			0	0.693147			0	1.09861			0.693147	0.693147
0	0			0	0			1.09861	1.60944			0	1.09861
0	0			0	0			0	0			0	0
0	0			0	0			0	1.09861			0.693147	0
0	0			0	0			1.38629	0			0.693147	0.693147
0.693147	0			0	0			0.693147	0			0	0
0	0			0	0			0.693147	1.38629			0	0.693147
0	0			0	0			0.693147	0.693147			0	0
0	0			1.09861	0			0	1.79176			1.09861	0.693147
0				0				1.60944				1.09861
0				0.693147				1.38629				1.09861
0.693147				0				0.693147				0
0				0				0				0
0				0				0				1.60944
0.693147				0				0.693147				0
0				0				0				1.38629
0				0				0.693147				0.693147
0				0				1.60944				0.693147
0.693147				0				1.79176				0.693147
0				0				0				0
0				0				0				0
0				0				0				0
0				0				0.693147				0.693147
0				0				1.38629				0
0				0				0.693147				0
0.693147				0				0.693147				1.09861
0				0				0				0
0				0				0				0
0				0				0				0
0				0				1.09861				0
0				1.09861				1.38629				0.693147
0				0				0				0
0				0				0				0
0				0				1.09861				0
0				0				1.09861				2.07944
0				0				0				0
0				0				0				0
0				0				0				0.693147
0				0				0				0.693147
0				0				1.79176				0.693147
0				0				0.693147				0
0				0				0.693147				0.693147
0				0				0.693147				0
0				0				0.693147				1.09861
0				0				0.693147				0.693147
0				0				0				0
0				0				0.693147				0
0				0				0				0
0				0				0				0
0				0				0.693147				1.09861
0				0				0.693147				0
0				0				0				1.09861
0				0				1.38629				0
0				0				1.09861				0
0				0				0				0.693147
0				0				0				0.693147
0				0				0				0
0				0				0				0
0				0				0.693147				0.693147
0				0				1.60944				1.09861
0				0				0				0
0				0				0.693147				0
0				0				0				0.693147
0				0				0				0
0				0				1.38629				0
0				0				0				0.693147

## Sheet: Fig. 3
Fig. 3A			Fig. 3B
PBS	PyMT-B6		Control	1956	LLC	PyMT-B6
3.69	20.16		0	0	129.866	868.411
2.66	9.16		0	0	120.748	907.49
4.43	7.57		0	0	128.213	919.805
3.74	11.16		0	0	158.287	806.359
3.81	26.07
1.42	11.58
10.78	8.7
5.67	5.39
Fig. 3D			Fig. 3E			Fig. 3F
CBM	TS		Vehicle	IL-1α		Vehicle	IL-1α
0.040667	0.010237		10.27	18.61		4981.6	24351.6
0.055939	0.005983		15.47	16.31		3576.64	18379.2
0.016746	0.015953		11.64	18.84		5247.33	28140
0.032804	0.024433			19.16			22963.5
0.0253	0.0298		11.34	20.5		4663.57	6061.44
0.0378	0.0164		12.03	20.54		5621.11	14078.4
0.0537	0.0114		14.13	24.59		2283.2	27159.3
0.0733			13.25			4658.11
Fig. 3G			Fig. 3H			Fig. 3I
Vehicle BM	IL-1α Spleen		ΔG-CSF	ΔIL-1α ΔG-CSF		ΔG-CSF	ΔIL-1α ΔG-CSF
300	414		752	238		739.966	297.763
269	442		668	174		7571	763.963
216	435		1010	159		13410.6	0
181	422		543	165		6237	1631.7
			491
198	497		426			0	129.177
240	639		313			21885.8	1599.36
196	472		405			0	792.397
200						17188.1
						17929.3
						14320
Fig. 3J			Fig. 3K			Fig. 3L
IgG	αIL-1R		IgG	αIL-1R		IgG	αIL-1R
22.37	25.32		0.098	0.018		0.15	0.023
26.62	9.46		0.084	0.038		0.14	0.12
30.24	27.42		0.079	0.036		0.17	0.13
51.12	13.7		0.081	0.044		0.14	0.094
31.46	21.36		0.041	0.075		0.086	0.085
45.26	23.05		0.1	0.028		0.14	0.12

## Sheet: Fig. 4
Fig. 4A			Fig. 4B			Fig. 4C									Fig. 4D											Fig. 4E											Fig. 4F											Fig. 4G
Vehicle	TNFα		Vehicle	TNFα		Vehicle	TNFα								Cluster.0	Cluster.1	Cluster.2	Cluster.3	Cluster.4	Cluster.5	Cluster.6	Cluster.7	Cluster.8	Cluster.9		Cluster.0	Cluster.1	Cluster.2	Cluster.3	Cluster.4	Cluster.5	Cluster.6	Cluster.7	Cluster.8	Cluster.9		Cluster.0	Cluster.1	Cluster.2	Cluster.3	Cluster.4	Cluster.5	Cluster.6	Cluster.7	Cluster.8	Cluster.9		Cluster.0	Cluster.1
729.017	37014.8		104.068	9133.65		7.61	18.14								0	0	0	0	0.693147	0	1.09861	0	0	0		0	0	0	0.693147	0	0	0	0	0	0		0	0	0	0.693147	0	0.693147	0	0	0	0		0	0
5053.7	25010		1898.63	7140.35		14.01	15.01								1.38629	0	0	1.38629	0	0	0	0	0	0.693147		0	0.693147	0	0	0.693147	0	0	0	0	0		0	0	0	0	0	0	0	0	0	0		0	0
2079.44	27880		1133.65	10839.7		10.77	18.32								0	0	0	0	0	0	0.693147	0	0	1.79176		0	0	0	1.38629	0	0	0	0	0.693147	0		0	0	0	1.09861	0	0	0	0	0	0		0	0
															0	0	0	2.07944	0	0	0	0	0	0		0	0	0	0	0	0	0	0	0	0		0	0	0	1.60944	0	0	0	0	0	0		0	0
3422.35	18376.2		466.334	4195.9		5.67	30.92								0	1.09861	0	0	0	0	0	0	0.693147	0		0	0	0	0	0	0	0	0	0.693147	0		0	0	0	1.09861	0	0.693147	0	0	0	0		0	0
3809.93	22980.5		464.017	8660.02		8.33	49.84								0	0	0	2.3979	0	0	0.693147	0	0	0		0	0	0	0	0	0	0	0	0.693147	0		0	0	0	1.09861	0	0	0	0	0	0		0	1.79176
2433.06	13144.6		625.291	4760.22		10.25	30.68								0	0	0	1.79176	0	0	0	0	0	0		0	0	0	0	0	0	0	0	1.09861	0		0	0	0	1.60944	0	0	0	0	0	0		0	0
2702.72	69331		1056.16	20069.5		12.63	63.5								0	0	0	1.09861	0.693147	0	1.09861	0	0	0		0	0	0	0.693147	0	0	0	0	0	0		0	0	0	0	0	0.693147	0	0	0	0		0	0
															0	0	0	0	0	0	0	0	0	0		0	0	0.693147	0	0	0	0	0	0	0		0	0	0	0	0	0	0	0	0	0		0	1.60944
															0	1.09861	0	2.19722	0	0	2.19722	0	0	0		0	0	0	2.48491	0	0	0	0	0.693147	0		0	0	0	0.693147	0	0	0	0	0	0		0	1.60944
						Fig. 4J									0	0	0	2.48491	0	0	0	0	0	0		0	0	0	0.693147	0	0	0	0	0.693147	0		0	0	0	0	0	0	0	0	0	0		0	1.09861
						Day	Control Splenocytes	PyMT-B6 Splenocytes							0	0	0	2.3979	0	0	0	0	0	0		0	0	0	0.693147	0	0	0	0	0	0		0	0	0	1.60944	0	0	0	0	0.693147	0		0.693147	1.09861
						10	1								0	0.693147	0	1.09861	0	0	0.693147	0	0	0		0	0	0	0.693147	0	0	0	0	0.693147	0		0	0.693147	0	1.94591	0	0	0	0	0	0		0	0
						10	1								0	0	0	1.79176	0	0	0	1.09861	0	0		0	0	0	1.09861	0	0	0	0	1.09861	0		0	0	0	1.79176	0	0	0	0	0	0		0.693147	0
						10	1								0	0	0	2.63906	0	0	1.60944	0	0	0		0	0	0	0.693147	0	0	0	0	0	0		0	0	0.693147	0.693147	0	0	0	0	0.693147	0		0	0
						10	1								0	0	0	1.09861	0	0	0	0	0	0		0	0	0	0	0	0	0	0	0.693147	0		0	0	0	0	0	0	0	0	0	0		0	0
						10	1								0	0	0	2.77259	0	0	0	0	0	0		0	0	0	0	0	0	0	0	0	0		0	0	0	1.38629	0	0	0	0	0	0		0.693147	1.09861
						11	1								0	0	0	0	0	0	0.693147	0	0	0		0	0	0	1.38629	0	0	0	0	1.09861	0		0	0	0	1.79176	0	0	0	0	0	0		0	0.693147
						12	1								0	0	0	1.38629	0	0	0	0	0	0		0	0	0	1.09861	0	0	0	0	0.693147	0		0	0	0	0.693147	0	0	0	0	0	0		0	1.09861
						14	1								0	0	0	2.48491	0	0	0.693147	0	0	0		0	0	0	0.693147	0	0	0	0	1.09861	0		0	0	0	0.693147	0	0.693147	0	0	0	0		0.693147	0
						14	1								0	0	0	0.693147	0	0	0.693147	0	0	0		0	0	0	0	0	0	0	0	0.693147	0		0.693147	0	0	1.79176	0	0	0	0	0	0		0	0.693147
						14	1								0	0	0	2.48491	0	0	0	0	0	0		0	0	0	0	0	0	0	0	0.693147	0		0	0	0.693147	1.38629	0	0.693147	0	0	0	0		0	1.09861
						8	1								0	0	0	2.30259	0	0	0.693147	0	0	0		0	0	0	0.693147	0	0	0	0	0	0		0	0	0	1.09861	0	0	0	0	0	0		0.693147	1.94591
						10	1								0	0	0	2.07944	0	0	0	0	0	0		0	0	0	1.09861	0	0	0	0	0	0.693147		0	0	0.693147	1.38629	0	0	0	0	0	0		0.693147	0
						10	1								0	0	0	2.07944	0	0	1.09861	0	0.693147	0		0	0	0	0.693147	0	0	0	0	0	0		0	0	0	0	0	0	0	0	0	0		0.693147	1.09861
						11	1								0	0	0	0.693147	0	0	0	0	0	0		0	0	0	1.09861	0	0	0	0	1.09861	0		0	0	0	0.693147	0	0	0	0	0	0		0	1.09861
						11	1								0	0	0	1.60944	0	0	0	0	0	0		0	0	0	0	0	0	0	0	1.09861	0		0.693147	0	0	0.693147	0	0	0	0	0	0		0	1.09861
						12	1								0	0	0	2.19722	0	0	1.60944	0	0	0		0	0	0	0.693147	0	0	0	0	0.693147	0		0	0	0	0.693147	0	0	0	0	0	0		0.693147	1.38629
						11	1								0	0	0	2.19722	0	0	0	0	0	0		0	0	0	1.09861	0	0	0	0	1.09861	0		0	0	0	1.09861	0	0	0	0	0	0		0	1.09861
						12	1								0	0	0	1.79176	0	0	0	0	0	0		0	0	0	0.693147	0	0	0	0	0	0		0	0	0	0.693147	0	0	0	0	0	0		0	1.60944
						15	1								0	0	0	2.07944	0	0	0	0	0.693147	0		0	0	0	0	0	0	0	0	0	0		0	0	0	0	0	0.693147	0	0	0	0		0	0.693147
						16	1								0	0	0	2.07944	0	0	1.60944	0	0	0		0	0	0	1.38629	0	0	0	0	0	0		0	0	0	1.60944	0	0	0	0	0	0		0.693147	1.79176
						9		1							0	0	0	2.30259	0	0	0	0	0	0		0	0	0	0	0	0	0	0	0	0		0	0	0	0.693147	0	0	0	0	0	0		0	0.693147
						9		1							0	0	0	0	0	0	0	0	0	0		0	0	0	0	0	0	0	0	0.693147	0		0	0	0	0	0	0	0	0	0	0		0	1.38629
						90		0							0	0	0	0.693147	0	0	0	0	0	0		0	1.09861	0	0	0	0	0	0	0	0		0.693147	0	0	0	0	0	0	0	0	0		0.693147	1.09861
						90		0							0	0	0	2.07944	0	0	1.09861	0	0	0		0	0	0	0	0	0	0	0	0.693147	0		0	0	0	1.60944	0	0	0	0	0	0		0	0
						90		0							0	0	0	0.693147	0	0	0	0	0	0		0	0	0	0.693147	0	0	0	0	0.693147	0		0	0	0	0.693147	0	0	0	0	0	0		0	1.38629
						90		0							0	0	0	1.60944	0	0	1.09861	0	0	0		0	0	0	0	0	0	0	0	0	0		0	0	0	0	0	0	0	0	0	0		0	0
						90		0							0	0	0	3.04452	0	0	0	0	0	0		0	0	0	0.693147	0	0	0	0	0	0		0	0	0	0.693147	0	0	0	0	0	0		0	0
						90		0							0	0	0	2.07944	0	0	1.09861	0	0	0		0	0	0	0.693147	0	0	0	0	1.38629	0		0	0	0	0.693147	0	0	0	0	0	0		0	1.09861
						90		0							0	0	0	2.3979	0	0	0	0	0	0		0	0	0	0	0	0	0	0	0.693147	0		0	0	0	0	0	0.693147	0	0	0	0		0.693147	1.09861
						90		0							0	0	0	1.60944	0	0	1.38629	0	0	0		0	0	0	1.60944	0	0	0	0	0.693147	0		0.693147	0	0	0.693147	0	0	0	0	0	0		0	1.09861
						90		0							0	0	0	2.89037	0	0	0	0	0	0		0	0	0	0.693147	0	0	0	0	0	0		0.693147	0	0	1.60944	0	0.693147	0	0	0	0		0	0
						90		0							0	0	0	0	0	0	0	0	0	0		0	0	0	0	0	0	0	0	0.693147	0		0	0	0	0	0	0.693147	0	0	0	0		0	0
						90		0							0	0	0	0	0.693147	0	0	0	0	0		0	0	0	1.38629	0	0	0	0	0	0		0	0	0	1.38629	0	1.09861	0	0	0	0		0	2.3979
						90		0							0	0	0	1.79176	0	0	0.693147	0	0	0		0	0	0	0	0	0	0	0	0	0		0	0	0	1.09861	0	0.693147	0	0	0	0		0	0
						90		0							0	0	0	1.38629	0	0	0	0	0	0		0	0	0	0	0	0	0	0	0	0		0	0	0	1.09861	0	0	0	0	0	0		0	0
						90		0							0	0	0	0	0	0	0	0	0	0		0	0	0	0	0	0	0	0	1.60944	0		0	0	0	0	0	0	0	0	0	0		0	0.693147
						90		0							0	0	0	2.56495	0	0	0	0	0	0		0	0	0	0	0	0	0	0	0	0		0	0	0	0	0	0	0	0	0	0		0	1.38629
						90		0							0	0	0	2.48491	0	0	1.60944	0	0.693147	0		0	0	0	0.693147	0	0	0	0	0	0		0	0	0.693147	0.693147	0	0.693147	0	0	0	0		0	0
						90		0							0	0	0	1.94591	0	0	0	0	0	0		0	0	0	0	0	0	0	0	0.693147	0		0	0	0.693147	2.07944	0	0	0	0	0	0		0	1.38629
															0	0	0	1.60944	0	0	0	0	0	0		0	0	0	0.693147	0	0	0	0	0	0		0	0	0	0	0	0	0	0	0	0		0.693147	0
															0	0	0	1.09861	0	0	0	0	0	0		0	0	0	0.693147	0	0	0	0	0	0		0	0	0	0.693147	0	0	0	0	0	0		0	1.09861
Fig. 4K						Fig. 4L			Fig. 4M			Fig. 4N			0	0	0	1.38629	0	0	0	0	0	0		0	0	0	0	0	0	0	0	0.693147	0		0	0	0	0	0	0	0	0	0	0		0	0.693147
7d monoculture	No KL Cells	7d co-culture	14d co-culture	21d co-culture		Base Media	+TNFα		Base Media	+TNFα		Base Media	+TNFα		0	0	0	0.693147	0	0	1.09861	0.693147	0	0		0	0	0	0	0	0	0	0	0	0		0	0	0.693147	0	0	0	0	0	0	0		0	1.09861
0	0	720	530	200		2177	5387		33.5495	336.103		139.065	141.954		0	0	0	2.3979	0	0	1.09861	0	0	0		0	0	0	0.693147	0	0	0	0	0	0		0	0	0	1.60944	0	0	0	0	0	0		0	0
0	0	690	260	120		1808	5593		37.2052	334.558		149.662	126.198		0	0	0	1.60944	0	0	0.693147	0	0	0		0	0	0	0	0	0	0	0	0.693147	0		0	0	0	0.693147	0	0	0	0	0	0		0.693147	0.693147
0	0	600	310	180		2634	4058		35.7233	349.787		156.753	178.615		0	0	0	2.19722	0	0	0	0	0	0		0	0	0	1.38629	0	0	0	0	0	0		0	0	0.693147	0	0	0	0	0	0	0		0	0
0	0	530	270	120		2109	4264		36.6281	399.795		153.352	181.579		0	0	0	0.693147	0	0	0	0	0	0		0	0	0	0	0	0	0	0	1.38629	0		0	0	0.693147	1.38629	0	0.693147	0	0	0	0		0	0
						2467	4930		32.1291	354.945		176.41	129.842		0	0	0	1.09861	0	0	0	0	0	0		0	0	0	1.09861	0	0	0	0	0	0		0	0	0	0	0	0	0	0	0	0		0.693147	1.09861
						2433	6494		35.8599	422.638		150.998	127.406		0	0	0	2.30259	0	0	0	0	0	0		0	0	0	0	0	0	0	0	0.693147	0		0	0	0	0.693147	0	0	0	0	0	0		0.693147	1.09861
															0	0	0	0.693147	0	0	0	0	0	0		0	0	0	0.693147	0	0	0	0	0	0		0	0	0	1.38629	0	0	0	0	0	0		0.693147	1.38629
															0	0	0	0	0	0	0	0	0	0		0	0	0	1.38629	0	0	0	0	0.693147	0		0	0	0	0	0	0	0	0	0	0		0.693147	0.693147
															0	0	0	2.19722	0	0	0	0	0	0		0	0	0	0.693147	0	0	0	0	0.693147	0		0	0	0	0.693147	0	0	0	0	0	0		0.693147	1.38629
															0	0	0	2.30259	0	0	0.693147	0	0	0		0	0	0	0.693147	0	0	0	0	0.693147	0		0	0	0	0.693147	0	0	0	0	0	0		0.693147	2.19722
															0	0	0	0	0	0	1.60944	0	0	0		0	0	0	0	0	0	0	0	0.693147	0		0.693147	0	0	0.693147	0	0	0	0	0	0		0	1.09861
															0	0	0	0.693147	0	0	1.09861	0	0	0		0	0	0	0.693147	0	0	0	0	0	0		0	0	0	0.693147	0	0.693147	0	0	0	0		0	0
															0	0	0	0	0	0	0	0	0.693147	0		0	0	0	0.693147	0	0	0	0	0.693147	0		0.693147	0	0	1.09861	0.693147	0.693147	0	0	0.693147	0		0	1.79176
															0	0	0	0	0	0	0	0	0	0		0	0	0	0	0	0	0	0	1.09861	0		0	0	0	0	0	0	0	0	0	0		0.693147	0.693147
															0	0	0	2.63906	0	0	0	0	0	0		0	0	0	0	0	0	0	0	0.693147	0		0	0	0	1.79176	0	0	0	0	0	0		0.693147	0
															0	0	0	1.38629	0	0	0	0	0	0		0	0	0	0	0.693147	0	0	0	0	0		0	0	0	1.38629	0.693147	0	0	0	0	0		0	1.38629
															0	0	0	0.693147	0	0	0.693147	0	0	0		0	0	0	0	0	0	0	0	0.693147	0		0	0	0	0.693147	0	0	0	0	0	0		0	1.38629
															0	0	0	1.94591	0	0	0	0	0.693147	0		0	0	0	0	0	0	0	0	0.693147	0		0	0	0	0	0	0	0	0	0	0		0	0
															0	0	0	2.30259	0	0	0.693147	0	0.693147	0		0	0	0	0.693147	0	0	0	0	0	0		0.693147	0	0.693147	0	0	0	0	0	0	0		0.693147	0
															0	0	0	2.77259	0	0	1.09861	0	0	0		0	0	0	0.693147	0	0	0	0	0.693147	0		0	0	0	0.693147	0	0.693147	0	0	0	0		0	1.38629
															0	0	0	2.19722	0	0	0	0	0	0		0	0	0	1.09861	0	0	0	0	0	0		0	0	0	0	0	0	0	0	0	0		0.693147	1.38629
															0	0	0	2.19722	0	0	0	0	0	0		0	0	0	0	0	0	0	0	1.09861	0		0	0	0.693147	0.693147	0	0	0	0	0	0		0	0.693147
															0	0	0	2.19722	0	0	0	0	0	0		0	0	0	0	0	0	0	0	1.38629	0		0.693147	0	0	0.693147	0	0	0	0	0	0		0	1.38629
															0	0	0	0.693147	0	0	0	0	0	0		0	0	0	0	0	0	0	0	0	0		0	0	0	0	0	0	0	0	0	0		0	1.09861
															0	0	0	2.19722	0	0	0	0	0	0		0	0	0	0	0	0	0	0	1.38629	0		0	0	0	0	0	0.693147	0	0	0	0		0	1.09861
															0	0	0	2.77259	0	0	1.09861	0	0.693147	0		0	0	0	1.09861	0	0	0	0	0	0		0	0	0	0	0	0	0	0	0	0		0.693147	1.09861
															0	0	0	0	0	0	0	0	0	0		0	0	0	0.693147	0	0	0	0	1.38629	0		0	0	0	0.693147	0	0	0	0	0	0		0	0.693147
															0	0	0	1.79176	0	0	0	0	0	0		0	0	0	0	0	0	0	0	0.693147	0		0	0	0	2.30259	0	0.693147	0	0	0	0		0.693147	1.38629
															0	0	0	2.70805	0	0	1.09861	0	0	0		0	0	0	0	0	0	0	0	0.693147	0		0	0	0.693147	0	0	0.693147	0	0	0	0		0	1.60944
															0	0	0	0	0	0	0	0	0.693147	0		0	0	0	0	0	0	0	0	0	0		0	0	0	0.693147	0	0.693147	0	0	0	0		0	1.60944
															0	0	0	2.56495	0	0	1.09861	0	0	0		0	0	0	0.693147	0	0	0	0	0	0		0	0	0	1.38629	0.693147	0	0	0	0	0		0.693147	0
															0	0	0	1.09861	0	0	0	0	0	0		0	0	0	0	0	0	0	0	0	0		0	0	0.693147	0.693147	0	0	0	0	0	0		0	1.38629
															0	0	0	0.693147	0	0	0	0	0	0		0	0	0	0.693147	0	0	0	0	0.693147	0		0	0	0.693147	0.693147	0	0	0	0	0	0		0	0
															0	0	0	0	0	0	1.38629	0	0	0		0	0	0	0	0	0	0	0	0.693147	0		0	0	0	0.693147	0	0	0	0	0	0		0	1.38629
															0	0.693147	0	1.60944	0	0	0	0	0	0		0	0	0	0	0	0	0	0	0.693147	0		0	0	0	1.60944	0	0	0	0	0	0		0	1.38629
															0	0	0	2.30259	0	0	1.09861	0	0	0		0	0	0	0	0	0	0	0	0	0		0	0	1.09861	1.38629	0	0	0	0	0	0		0	1.79176
															0	0	0	1.94591	0	0	0	0	0	0		0	0	0	1.79176	0	0	0	0	0.693147	0		0	0	0	0	0	0.693147	0	0	0	0		0	1.38629
															0	0	0	2.19722	0	0	0	0	0	0		0	0	0	0	0	0	0	0	0	0		0	0	1.09861	0.693147	0	0	0	0	0	0		0	0
															0	0	0	0.693147	0	0	0.693147	0	0	0		0	0	0	0	0	0	0	0	0.693147	0		0.693147	0	0	0	0	0	0	0	0	0		0	1.79176
															0	0	0	1.60944	0	0	2.19722	0	0	0		0	0	0	0	0	0	0	0	0	0		0	0	0	0	0	0	0	0	0	0		0.693147	1.60944
															0	0	0	0	0	0	0	0	0	0		0	0	0	0	0	0	0	0	0.693147	0		0.693147	0	0	0	0	0	0	0	0	0		0	1.38629
															0	0	0	2.07944	0	0	0	0	0	0		0	0	0	1.09861	0	0	0	0	0	0		0	0	0	1.38629	0	0.693147	0	0	0	0		0	0.693147
															0	0	0	1.09861	0	0	1.09861	0	0	0		0	0	0	0	0	0	0	0	0	0		0	0	0	0	0	1.09861	0	0	0	0		0	0
															0	0	0	1.94591	0	0	0	0	0.693147	0		0	0	0	0	0	0	0	0	0.693147	0		0	0	0	0	0	0	0	0	0	0		0	1.09861
															0	0	0	2.70805	0	0	0	0	0	0		0	0	0	0	0	0	0	0	0.693147	0		0.693147	0	0	1.38629	0	0.693147	0	0	0	0		0	0.693147
															0	0	0	0	0	0	2.30259	0	0	0		0	0	0	0.693147	0	0	0	0	0	0		0	0	0	0.693147	0	0	0	0	0	0		0.693147	0
															0	0	0	2.63906	0	0	0	0	0	0		0	0	0	0.693147	0	0	0	0	0.693147	0		0	0	0	0	0	0.693147	0	0	0	0		0	1.09861
															0	0	0	2.30259	0	0	0	0	0	0		0	0	0	0	0	0	0	0	0	0		0	0	0.693147	0.693147	0	0	0	0	0	0		0.693147	0
															0	0	0	1.94591	0	0	0	0	0	0		0	0	0	0	0	0	0	0	0	0		0	0	0	0	0	0	0	0	0	0		0	1.60944
															0	0	0	2.30259	0	0	1.09861	0	0	0		0	0	0	0	0	0	0	0	1.09861	0		0.693147	0	0	1.09861	0	0.693147	0	0	0	0		0	1.09861
															0	0	0	0.693147	0	0	0	0	0	0		0	0	0	0.693147	0	0	0	0	1.09861	0		0	0	0	0	0	0	0	0	0	0		0	1.38629
															0	0	0	1.94591	0	0	0	0	0	0		0	0	0	1.38629	0	0	0	0	0.693147	0		0	0	0	1.60944	0	0	0	0	0	0		0	0
															0	0	0	2.19722	0	0	0.693147	0	0	0		0	0	0	0	0	0	0	0	0	0		0	0	0	0.693147	0	0	0	0	0	0		0.693147	0
															0	0	0	1.60944	0	0	0	0	0	0		0	0	0	0.693147	0	0	0	0	0	0		0	0	0	0.693147	0	1.09861	0	0	0	0		0	1.09861
															0	0	0	2.3979	0	0	2.3979	0	0	0		0	0	0	1.60944	0	0	0	0	0	0		0	0	0	0.693147	0	0.693147	0	0	0	0		0	0
															0	0	0	2.30259	0	0	0	0	0	0		0	0	0	1.09861	0	0	0	0	0.693147	0		0	0	0	1.09861	0	0	0	0	0	0		0	1.09861
															0	0	0	2.19722	0	0	0	0	0	0		0	0	0	0.693147	0	0	0	0	0	0		0	0	0	1.38629	0	0	0	0	0	0		0	1.09861
															0	0	0	2.77259	0	0	0	0	0	0		0	0	0	0	0	0	0	0	0	0		0	0	0	1.09861	0	0	0	0	0	0.693147		0	1.38629
															0	0	0	2.07944	0	0	0	0	0	0		0	0	0	0	0	0	0	0	0	0		0	0	0	0	0	0.693147	0	0	0	0		0	1.38629
															0	0	0	1.79176	0	0	1.38629	0	0	0		0	1.09861	0	0.693147	0	0	0	0	1.38629	0		0.693147	0	0	1.38629	0	0	0	0	0	0		0	0
															0	0	0	1.94591	0	0	1.09861	0	0	0		0	0	0	0	0	0	0	0	0.693147	0		0	0	0	0.693147	0	0.693147	0	0	0	0		0	1.38629
															0	0	0	1.94591	0	0	0	0	0	0		0	0	0	0	0	0	0	0	0.693147	0		0	0	1.09861	0	0	0	0	0	0	0.693147		0	0
															0	0	0	1.38629	0	0	0	0	0	0		0	0	0	0	0	0	0	0	0	0		0	0	0	0	0	0	0	0	0	0		0.693147	1.38629
															0	0	0	2.30259	0	0	0	0	0	0		0	0	0	0	0	0	0	0	0.693147	0		0	0	0	0	0	0	0	0	0	0		0	0.693147
															0	0	0	0	0	0	0	0	0	0		0	0	0	0	0	0	0	0	0	0		0.693147	0	0	0.693147	0	0	0	0	0	0		0.693147	1.79176
															0	0	0	1.60944	0	0	0	0	0	0		0	0	0	0	0	0	0	0	0	0		0	0	0	1.60944	0	0	0	0	0	0		0	1.09861
															0	0	0	1.79176	0	0	0	0	0	0		0	0	0	0	0	0	0	0	0.693147	0		0	0	0.693147	0	0	0	0	0	0	0		0	2.07944
															0	0	0	2.56495	0	0	1.09861	0	0	0		0	0	0	0	0	0	0	0	0	0		0	0	0.693147	1.79176	0	0	0	0	0	0		0	1.38629
															0	0	0	2.56495	0	0	0	0	0	0		0	0	0	1.38629	0	0	0	0	1.09861	0		0	0	0	1.60944	0	0	0	0	0	0		0	1.09861
															0	0	0	1.60944	0	0	0	0	0	0		0	0	0	0.693147	0	0	0	0	0.693147	0		0.693147	0	0.693147	0.693147	0	0	0	0	0	0.693147		0	1.79176
															0	0	0	2.56495	0	0	1.09861	0	0	0		0	0	0	0.693147	0	0	0	0	0	0		0	0	0	1.09861	0	0.693147	0	0	0	0		0	0.693147
															0	0	0	2.63906	0	0	0	0	0	0		0	0	0	1.09861	0	0	0	0	1.09861	0		0	0	0	1.38629	0.693147	0	0	0	0	0		0	0
															0	0	0	0.693147	0	0	0	0	0	0		0	0	0	0.693147	0	0	0	0	1.38629	0		0.693147	0	0	0.693147	0	0	0	0	0	0		0.693147	0
															0	0	0	1.09861	0	0	0	0	0	0		0	0	0	0	0	0	0	0	0.693147	0		0	0	0	1.09861	0	0	0	0	0	0		0	0.693147
															0	0	0	1.60944	0	0	0	0	0	0		0	0	0	0	0	0	0	0	0	0		0	0	0	0	0	0	0	0	0	0		0.693147	0
															0	0	0	1.09861	0	0	0	0	0	0		0	0	0	0.693147	0	0	0	0	0	0		0	0	0	1.09861	0.693147	0	0	0	0	0		0.693147	1.94591
															0	0	0	0	0	0	0	0	0	0		0	0	0	0	0	0	0	0	0	0		0	0	0	1.09861	0	0	0	0	0	0		0	0
															0	0	0	2.19722	0	0	1.09861	0	0	0		0	0	0	0	0	0	0	0	0.693147	0		0	0	0	0	0	0	0	0	0	1.09861		0	0.693147
															0	0	0	0.693147	0	0	0	0	0	0		0	0	0	1.09861	0	0	0	0	0	0		0	0	0	2.19722	0	0	0	0	0	0		0	1.38629
															0	0	0	1.09861	0	0	0	0	0	0		0	0	0	0.693147	0	0	0	0	1.09861	0		0.693147	0	0	0	0	0	0	0	0	0		0	0
															0	0	0	0.693147	0	0	0.693147	0	0	0		0	0	0	0.693147	0	0	0	0	0	0		0	0	0	0.693147	0	0	0	0.693147	0	0		0.693147	0
															0	0	0	2.30259	0	0	0	0	0	0		0	0	0	0	0	0	0	0	0.693147	0		0	0	0	0.693147	0	0	0	0	0	0		0	1.94591
															0	0	0	2.56495	0	0	0	0	0	0		0	0	0	0.693147	0	0	0	0	1.09861	0		0	0	0.693147	1.38629	0	0	0	0	0	0		0.693147	0
															0	0	0	2.56495	0	0	0	0	0	0		0	0	0	0.693147	0	0	0	0	0	0		0	0	0.693147	0.693147	0	0	0	0	0	0		0	1.60944
															0	0	0	2.30259	0	0	0	0	0	0		0	0	0	1.94591	0	0	0	0	0	0		0	0	0	1.38629	0	0	0	0	0	0.693147		0.693147	0
															0	0	0	0	0	0	0	0.693147	0	0		0	0	0	0	0	0	0	0	0	0		0	0	0	0	0	0	0	0	0	0		0	0.693147
															0	0	0	1.38629	0	0	0	0	0	0		0	0	0	1.09861	0	0	0	0	0.693147	0		0	0	0	0	0	0.693147	0	0	0	0		0.693147	1.79176
															0	0	0	2.30259	0	0	1.38629	0	0	0		0	0	0	1.09861	0	0	0	0	0	0		0	0	0	0	0	0	0	0	0	0		0	1.60944
															0	0	0	0	0	0	0	0	0	0		0	0	0	0	0	0	0	0	0	0		0	0	0.693147	0	0	0	0	0	0	0		0	1.60944
															0	0	0	0.693147	0	0	0	0	0.693147	0		0	0	0	0	0	0	0	0	0.693147	0		0	0	0	1.79176	0	0	0	0	0	0		0	1.38629
															0	0	0	1.38629	0	0	1.09861	0	0	0		0	0	0	0.693147	0	0	0	0	0.693147	0		0	0	0	0.693147	0	0	0	0	0	0		0	0.693147
															0	0	0	0	0	0	0	0	0	0		0	0	0	0.693147	0	0	0	0	0	0		0	0	0.693147	1.38629	0	0.693147	0	0	0	0		0	0.693147
															0	0	0	0.693147	0	0	1.09861	0	0	0		0	0	0	0	0	0	0	0	0	0		0	0	0	0	0	0	0	0	0	0.693147		0	0.693147
															0	0	0	0.693147	0	0	1.60944	0	0	0		0	0	0	0	0	0	0	0	0	0		0	0	0	1.09861	0	0	0	0	0	0.693147		0	1.09861
															0	0	0	0	0	0	0.693147	0	0	0		0	0	0	0	0	0	0	0	0	0		0.693147	0	0	0	0	0	0	0	0	0		0	0
															0	0	0	0	0	0	1.09861	0	0	0		0	0	0	1.09861	0	0	0	0	0	0		0.693147	0	0	0.693147	0	1.09861	0	0	0	0		0	0
															0	0	0	1.94591	0	0	0	0	0.693147	0		0	0	0	0	0	0	0.693147	0	0	0		0	0	0	0	0	0.693147	0	0	0	0		0	1.38629
															0	0	0	2.3979	0	0	0	0	0	0		0	0	0	0	0	0	0	0	1.09861	0		0.693147	0	0.693147	0.693147	0	0	0	0	0	0		0	1.09861
															0	0	0	1.79176	0	0	1.09861	0	0	0		0	0	0	1.09861	0	0	0	0	0.693147	0		0	0	0.693147	1.09861	0	0	0	0	0	0		0.693147	1.38629
															0	0	0	0.693147	0	0	0	0	0	0		0	0	0	0	0	0	0	0	0	0		0	0	0	0.693147	0	0.693147	0	0	0	0		0	0
															0	0	0	1.94591	0	0	0	0	0	0		0	0	0	0	0	0	0	0	0	0		0	0	0	0.693147	0	0	0	0	0	0		0	0
															0	0	0	2.07944	0	0	0	0	0	0		0	0	0	1.60944	0	0	0	0	0	0		0	0	0	1.79176	0	0	0	0	0	0		0	0.693147
															0	0	0	1.09861	0	0	0	0	0	0		0	0	0	1.09861	0	0	0	0	0	0		0	0	0	1.09861	0	0	0	0	0	0		1.38629	1.38629
															0	0	0	0.693147	0	0	0	0	0	0		0	0	0	0	0	0	0	0	0.693147	0		0	0	0	0	0	0	0	0	0	0		0.693147	0
															0	0	0	3.13549	0	0	0	0	0	0		0	0	0	0	0	0	0	0	0	0		0	0	0	1.60944	0	0	0	0	0	0		0	0
															0	0	0	2.19722	0	0	0	0	0	0		0	0	0	1.94591	0	0	0	0	0.693147	0		0	0	0	0.693147	0	0	0	0	0	0		0	1.94591
															0	0	0	1.79176	0	0	0	0	0	0		0	0	0	0.693147	0	0	0	0	1.09861	0		0	0	1.38629	0.693147	0	0	0	0	0	0		0	0
															0	0	0	2.07944	0	0	1.38629	0	0	0		0	0	0	0	0	0	0	0	0	0		0	0	0	0	0	0	0	0	0	0		1.38629	1.60944
															0	0	0	2.3979	0	0	0	0	0	0		0	0	0	0	0	0	0	0	0	0		0	0	0.693147	0	0	0	0	0	0.693147	0		0	1.38629
															0	0	0	0	0	0	1.38629	0	0	0		0	0	0	0	0	0	0	0	0.693147	0		0	0	0	1.38629	0	0	0	0	0	0		0.693147	1.09861
															0	0	0	1.94591	0	0	0.693147	0	0	0		0	0	0	1.38629	0	0	0	0	0	0		0	0	0	0.693147	0	0.693147	0	0	0	0		0	1.94591
															0	0	0	2.19722	0	0	1.38629	0	0	0		0	0	0	0	0	0	0	0	0	0		0	0	0	0	0	0	0	0	0.693147	0		0	1.09861
															0	0	0	2.07944	0	0	1.60944	0	0	0		0	0	0	0	0	0	0	0	0	0		0	0	0	0.693147	0	0	0	0	0	0		0	1.09861
															0	0	0	0.693147	0	0	0	0	0.693147	0		0	0	0	0.693147	0	0	0	0	0	0		0	0	0	0.693147	0	0	0	0	0	0		0.693147	1.09861
															0	0	0	1.94591	0	0	1.38629	0	0	0		0	0	0	0	0	0	0	0	0.693147	0		0	0	0	0	0	0.693147	0	0	0	0		0	1.79176
															0	0	0	2.07944	0	0	1.38629	0	0	0		0	0	0	0	0	0	0	0	0.693147	0		1.09861	0	0.693147	1.38629	0	0	0	0	0	0		0	0.693147
															0	0	0	2.30259	0	0	0.693147	0	0	0		0	0	0	1.09861	0	0	0	0	1.09861	0		0	0	0	0.693147	0	0	0	0	0	0		0	1.38629
															0	0	0	2.63906	0	0	0	0	0	0		0	0	0	1.09861	0	0	0	0	0	0		0	0	0	1.09861	0	0	0	0	0	0		0.693147	1.38629
															0	0	0	2.30259	0	0	1.79176	0	0	0		0	0	0	0	0	0	0	0	0	0		0.693147	0	0	0	0	0	0	0	0	0		0	1.38629
															0	0	0	1.09861	0	0	0	0	0	0		0	0	0	0	0	0	0	0	0.693147	0		0	0	0	0	0	0	0	0	0	0		0	1.60944
															0	0	0	0	0	0	0	0	0	0		0	0	0	0.693147	0	0	0	0	0.693147	0		0	0	0	0	0	0	0	0	0	0		0.693147	1.38629
															0	0	0	0.693147	0	0	1.09861	0	0	0		0	0	0	0.693147	0	0	0	0	0.693147	0		0	0	0	1.60944	0	0.693147	0	0	0	0		1.09861	1.38629
															0	0	0	2.30259	0	0	0	0	0.693147	0		0	0	0	0	0	0	0	0	0.693147	0		0	0	0	0	0	0	0	0	0	0.693147		0	1.79176
															0	0	0	1.38629	0	0	0	0	0	0		0	0	0	0	0	0	0	0	0.693147	0		0	0	0.693147	1.60944	0	0	0	0	0	0		0	0.693147
															0	0	0	2.3979	0	0	0.693147	0	0	0		0	0	0	1.09861	0	0	0	0	0	0		0.693147	0	0	0	0	0	0	0	0	0		0	0
															0	0	0	1.94591	0	0	0	0	0.693147	0		0	0	0	0	0	0	0	0	1.09861	0		0	0	0	1.09861	0	0	0	0	0	0		0.693147	1.38629
															0	0	0	2.56495	0	0	0	0	0	0		0	0	0	0	0	0	0	0	0.693147	0		0.693147	0	0	0.693147	0	0	0	0	0	0		0	1.60944
															0	0	0	0.693147	0	0	0.693147	0	0	0		0	0.693147	0	0	0	0	0	0	0	0		0	0	0	0	0	0.693147	0	0	0	0		0	0.693147
															0	0	0	0	0	0	1.09861	0	0	0		0	0	0	0.693147	0	0	0	0	0	0		0	0	0.693147	0.693147	0	0	0	0	0	0		0	1.38629
															0	0	0	2.07944	0	0	1.09861	0	0	0		0	0	0	1.09861	0	0	0	0	0	0		0	0	1.09861	1.09861	0	0	0	0	0	0		0	1.09861
															0	0	0	1.79176	0	0	1.94591	0	0	0		0	0	0	0	0	0	0	0	0.693147	0		0	0	0.693147	0.693147	0	0	0	0	0	0		0	0
															0	0	0	1.79176	0	0	0	0	0	0		0	0	0	0.693147	0	0	0	0	0	0		0	0	0	0.693147	0	0	0	0	0	0.693147		0.693147	1.09861
															0	0	0	0.693147	0	0	0	0	0.693147	0		0	0.693147	0	1.38629	0	0	0	0	0	0		0	0	0	0.693147	0	0	0	0	0	0		0	0.693147
															0	0	0	2.83321	0	0	0	0	0	0		0	0	0	1.38629	0	0	0.693147	0	0	0		0	0	0	0	0	0	0	0	0	0		0.693147	1.38629
															0	0	0	2.07944	0	0	0	0	0			0	0	0	1.79176	0	0	0	0	0.693147			0	0	0.693147	0.693147	0	0	0	0	0			0	1.09861
															0	0	0	2.3979	0	0	0	0	0			0	0	0	1.38629	0	0	0	0	0			0	0	0	0	0	0	0	0	0			0.693147	1.38629
															0	0	0	2.30259	0	0	0	0	0			0	0	0	1.38629	0	0	0	0	0			0	0	0.693147	1.60944	0	0	0	0	0			0	0.693147
															0	0	0	2.70805	0	0	0	0	0			0	0	0	0.693147	0	0	0	0	0			0	0	0.693147	0.693147	0	1.09861	0	0	0			0	0
															0	0	0	1.09861	0	0	0	0	0			0	0	0	0	0	0	0	0	1.09861			0	0	0.693147	0	0	0	0	0	0			0	0
															0	0	0	1.60944	0	0	1.09861	0	0			0	0	0	0.693147	0	0	0	0	0			0	0	0	0	0	0	0	0	0			0	0
															0	0	0	2.07944	0	0	0	0	0			0	0	0	0	0	0	0	0	0.693147			0	0	1.09861	0.693147	0.693147	0	0	0	0			0	1.09861
															0	0	0	0.693147	0	0	0	0	0			0	0	0	0.693147	0	0	0	0	0.693147			0	0	0.693147	0	0	0	0	0	0			0	0.693147
															0	0	0	1.60944	0	0	0	0	0			0	0	0	1.09861	0	0	0	0	1.09861			0	0	0	0	0	0.693147	0	0	0			0	0.693147
															0	0	0	0	0	0	0	0	0			0	0	0	0	0	0	0	0	0			0	0	0	0.693147	0	0	0	0	0			0	0
															0	0	0	1.09861	0	0	0	0	0			0	0	0	1.09861	0	0	0	0	0			0	0	0	1.09861	0	0	0	0	0			0	1.60944
															0	0	0	1.60944	0	0	0	0	0			0	0	0	0.693147	0	0	0	0	0.693147			0	0	1.09861	1.38629	0	0	0	0	0			0.693147	0
															0	0	0	1.38629	0	0	1.09861	0	0			0	0	0	0	0	0	0	0	0			0	0	0	0	0	0.693147	0	0	0			0	1.94591
															0	0	0	2.48491	0	0	0.693147	0	0			0	0	0	1.60944	0	0	0	0	0.693147			0	0	0	1.09861	0	0	0	0	0			0.693147	0.693147
															0	0	0	2.19722	0	0	1.60944	0	0			0	0	0	1.09861	0	0	0	0	0			0	0	0.693147	0	0	0	0	0	0			0	1.94591
															0	0	0	1.79176	0	0	0	0	0			0	0	0	0	0	0	0	0	0.693147			0	0	0	1.60944	0	0	0	0	0			0.693147	1.38629
															0	0	0	1.60944	0	0	0	0	0			0	0	0	0.693147	0	0	0	0	1.09861			0	0	0	1.09861	0	0.693147	0	0	0			0	0
															0	0.693147	0	1.60944	0	0	1.79176	0	0			0	0	0	2.07944	0	0	0	0	1.09861			0	0	0.693147	1.09861	0	0	0	0	0			0	0.693147
															0	0	0	2.07944	0	0	0.693147	0	0			0	0	0	0.693147	0	0	0	0	0			0.693147	0	0	0.693147	0.693147	0	0	0	0			0.693147	1.38629
															0	0	0	1.60944	0	0	0.693147	0	0			0	0	0	0	0	0	0	0	0.693147			0	0	0	0	0	0	0	0	0			0.693147	0
															0	0	0	2.70805	0	0	0	0	0			0	0	0	0	0	0	0	0	0.693147			0	0	0	0	0	0	0	0	0			0	1.38629
															0	0	0	1.79176	0	0	0	0	0			0	0	0	0.693147	0	0	0	0	0.693147			0	0	0	1.79176	0	0	0	0	0			0	1.09861
															0	0	0	1.79176	0	0	1.79176	0	0			0	0	0	0.693147	0	0	0	0	0.693147			0	0	0	0.693147	0	0	0	0	0			0	0
															0	0	0	2.48491	0	0	0	0	0			0	0	0	0	0	0	0	0	0			0.693147	0	0	1.09861	0	0.693147	0	0	0			0	0
															0	0	0	0	0	0	0	0	0			0	0	0	0	0	0	0	0	0			0	0	0	1.60944	0	0	0	0	0			0.693147	0.693147
															0	0	0	1.09861	0	0	0.693147	0	0			0	0	0	0	0	0	0	0	0.693147			0	0	0	1.09861	0	0.693147	0	0	0			0	0
															0	0	0	0	0	0	0	0	0			0	0	0	0	0	0	0	0	0.693147			0	0	0	0	0	0	0	0	0			0	0
															0	0	0	2.07944	0	0	0	0	0			0	0	0	0	0	0	0	0	0			0	0	0	0	0	0	0	0	0			0	1.09861
															0	0	0	2.3979	0	0	0	0	0			0	0	0	1.09861	0	0	0	0	1.09861			0.693147	0	0	1.09861	0	0	0	0	0			0	0.693147
															0	0	0	1.79176	0	0	0	0	0			0	0	0	0	0	0	0	0	1.09861			0	0	0.693147	0.693147	0	0	0	0	0			0	1.94591
															0	0	0	2.89037	0	0	0.693147	0	0			0	0.693147	0	0.693147	0	0	0	0	0.693147			0	0	0	1.38629	0	0	0	0	0			0.693147	0
															0	0	0	2.3979	0	0	0	0	0			0	0	0	0	0	0	0	0	0			0	0	0	0.693147	0	0	0	0	0			0	0
															0	0	0	0	0	0	0	0	0			0	0	0	0	0	0	0	0	0.693147			0	0	0	0.693147	0	0	0	0	0			0.693147	1.09861
															0	0	0	1.38629	0	0	0	0				0	0	0	0	0	0	0	0				0	0	0	1.79176	0	0	0	0				0	1.09861
															0	0	0	2.19722	0	0	0	0				0	0	0	0	0	0	0.693147	0				0.693147	0	0	1.94591	0	0	0	0				0.693147	1.38629
															0	0	0	1.94591	0	0	0	0				0	0	0	0	0	0	0	0				0	0	0	0.693147	0	0	0	0				0	1.09861
															0	0	0	1.94591	0	0	0	0				0	0	0	0.693147	0	0	0	0				0	0	0	0	0	0	0	0				0	1.09861
															0	0	0	1.38629	0	0	0	0				0	0	0	0	0	0	0	0				0	0	0	0	0	0	0	0.693147				0	1.09861
															0	0	0	1.79176	0	0	0	0				0	0	0	0	0	0	0	0				0.693147	0	0	0.693147	0.693147	0	0	0				0.693147	1.79176
															0	0	0	1.94591	0	0	1.09861	0				0	0	0	0	0	0	0	0				1.09861	0	0.693147	1.60944	0.693147	0	0	0				0	1.09861
															0	0	0	0	0	0	0	0				0	0	0	0	0	0	0	0				1.09861	0	0	1.60944	0	0	0	0				0.693147	1.09861
															0	0	0	2.30259	0	0	0	0				0	0	0	1.38629	0	0	0	0				0	0	0.693147	0.693147	0	0	0	0				0.693147	0
															0	0	0	0	0	0	0	0				0	0	0	0	0	0	0	0				0	0	0	0	0	0	0	0				0	1.09861
															0	0	0	2.3979	0	0	1.09861	0				0	0	0	0	0	0	0	0				0	0	0	0.693147	0	0	0	0				0	0
															0	0	0	2.30259	0	0	0	0				0	0	0	0.693147	0	0	0	0				0	0	0	1.38629	0	0	0	0				0	1.09861
															0	0	0	0.693147	0	0	1.09861	0				0	0	0	0	0	0	0	0				0	0	0	0	0	0.693147	0	0				0.693147	1.09861
															0	0	0	2.30259	0	0	0	0				0	0	0	0	0	0	0	0				0	0	0	1.09861	0	0	0	0				0	0.693147
															0	0	0	2.30259	0	0	0	0				0	0	0	0.693147	0	0	0	0				0	0	0	0	0	0	0	0				0	0.693147
															0	0	0	0	0	0	0	0				0	0	0	0.693147	0	0	0	0				0	0	0	1.94591	0	0	0	0				0	0
															0	0	0	2.19722	0	0	1.09861	0				0	0	0	0	0	0	0	0				1.09861	0	0.693147	0.693147	0	0	0	0				0	0
															0	0	0	1.60944	0	0	1.60944	0				0	0	0	0	0	0	0	0				0	0	0.693147	1.09861	0	0.693147	0	0				0	0
															0	0	0	1.38629	0	0	0.693147	0				0	0	0	0	0	0	0	0				0	0	0	0	0	1.09861	0	0				0	0
															0	0	0	1.79176	0	0	0	0				0	0	0	0.693147	0	0	0	0				0	0	0	0	0	0	0	0				0.693147	0
															0	0	0	0	0	0	0	0				0	0	0	1.79176	0	0	0	0				0	0	0	0	0	0.693147	0	0				0	0
															0	0	0	0	0	0	0.693147	0				0	0	0	1.09861	0	0	0	0				0	0	0	0	0	0	0	0				0	1.60944
															0	0	0	2.70805	0	0	0	0				0	0	0	0.693147	0	0	0	0				0	0	0	0.693147	0	0	0	0				0.693147	0
															0	0	0	1.38629	0	0	2.30259	0				0	0	0	0.693147	0	0	0	0				0	0	0	0	0	0	0	0				0.693147	1.60944
															0	0	0	1.79176	0	0	0	0				0	0	0	1.09861	0	0	0	0				0.693147	0	0	1.79176	1.09861	0	0	0				0.693147	0.693147
															0	0	0	1.94591	0	0	0	0				0	0	0	1.38629	0	0	0	0				0.693147	0	0	1.38629	0.693147	0	0	0				0.693147	0
															0	0	0	1.60944	0	0	1.09861	0				0	0	0	0	0	0	0	0				0.693147	0	0	0	0	0	0	0				0	0
															0	0	0	1.38629	0	0	0	0				0	0	0	0	0	0	0	0				0	0	0.693147	0.693147	0	0	0	0				0	1.60944
															0	0	0	2.07944	0	0	0	0				0	0	0	0	0	0	0	0				0	0	0	1.38629	0	0	0	0				0	0
															0	0	0	2.07944	0	0	0.693147	0				0	0	0	1.09861	0	0	0	0				0	0	0	0.693147	0	0	0	0				0	1.79176
															0	0	0	0	0	0	0	0				0	0	0	1.60944	0	0	0	0				0	0	0	0.693147	0.693147	0	0	0				0	1.79176
															0	0	0	0	0	0	0	0				0	0	0	0	0	0	0	0				0.693147	0	0	0	0	0.693147	0	0				0.693147	1.79176
															0	0	0	1.38629	0	0	1.79176	0				0	0	0	1.09861	0	0	0	0				0	0	0	0	0	0	0	0				0.693147	1.09861
															0	0	0	2.77259	0	0	0.693147	0				0	0	0	0	0	0	0	0				0	0	1.09861	0	0.693147	0	0	0				0.693147	1.09861
															0	0	0	1.94591	0	0	0	0				0	0	0	0	0	0	0	0				0.693147	0	0	0.693147	0	0	0	0				0	1.60944
															0	0	0	2.63906	0	0	0	0				0	0	0	0	0	0	0	0				0	0	0.693147	1.60944	0	0	0	0				0	1.09861
															0	0	0	2.3979	0	0	0	0				0	0	0	0.693147	0	0	0	0				0	0	0	0	0	0	0	0				0.693147	1.09861
															0	0	0	1.09861	0	0	0	0				0	0	0	0	0	0	0	0				0	0	0	1.09861	0	0	0	0				0	1.09861
															0	0	0	0	0	0	2.30259	0				0	0	0	0	0	0	0	0				0	0	0	0	0	0.693147	0	0				0	2.19722
															0	0	0	1.94591	0	0	0	0				0	0	0	1.60944	0	0	0	0				0	0	0	1.60944	0	0.693147	0	0				0	1.60944
															0	0	0	1.79176	0	0	1.09861	0				0	0	0	0.693147	0	0	0	0				0	0	0	1.38629	0.693147	0	0	0				0	0.693147
															0	0	0	1.38629	0	0	2.07944	0				0	0	0	0	0	0	0	0				0	0	0.693147	0	0	0	0	0				0	0.693147
															0	0	0	2.70805	0	0	1.38629	0				0	0	0	0.693147	0	0	0	0				0	0	0	1.09861	0.693147	0	0	0				0	1.60944
															0	0	0	0	0	0	0	0				0	0	0	1.09861	0	0	0	0				0	0	0.693147	1.60944	0	0	0	0				0	1.09861
															0	0	0	1.38629	0	0	0	0				0	0	0	0	0	0	0	0				0	0	0.693147	1.09861	0	0	0	0				0.693147	0
															0	0.693147	0	1.60944	0	0	0	0				0	0	0	0	0	0	0	0				0	0	0	0	0	0	0	0				0	0.693147
															0	0	0	1.09861	0	0	0	0				0	0	0	0	0	0	0	0				0.693147	0	0	0	0	0	0	0				0	1.38629
															0	0	0	1.38629	0	0	0	0				0	0	0	0	0	0	0	0				0	0	0	0	0	0	0	0				0	0
															0	0	0	1.60944	0	0	0.693147					0	0	0	0.693147	0	0	0					0	0	0	0	0	0	0					0.693147	1.09861
															0	0	0	1.60944	0	0	0					0	0	0	1.38629	0	0	0					0	0	0	0	0	0	0					0	0.693147
															0	0	0	1.09861	0	0	1.38629					0	0	0	1.79176	0	0	0					0	0	0	0	0	0	0					0.693147	0
															0	0	0	2.48491	0	0	1.09861					0	0	0	0.693147	0	0	0					0.693147	0	0	1.09861	0	0	0					0.693147	0
															0	0	0	1.79176	0	0	0					0	0	0	1.09861	0	0	0					0	0	0.693147	1.09861	0	0	0					0	0
															0	0	0	0.693147	0	0	0					0	0	0	0.693147	0	0	0					0	0	0.693147	1.38629	0	0	0					0	0
															0	0	0	1.94591	0	0	0.693147					0	0	0	0	0	0	0					0.693147	0	0.693147	0.693147	0.693147	0	0					0.693147	1.09861
															0	0	0	3.09104	0	0	0					0	0	0	0.693147	0	0	0					0	0	0	0	0	0	0					0.693147	1.60944
															0	0	0	2.30259	0	0	0					0	0	0	0	0	0	0					0	0	0.693147	0.693147	0	0	0					0.693147	1.09861
															0	0	0	1.79176	0	0	0.693147					0	0	0	0	0	0	0					0	0	0	0	0	0	0					0	0
															0	0	0	1.38629	0	0	0					0	0	0	0	0	0	0					0	0	0	1.09861	0	0	0					0.693147	0
															0	0	0	1.94591	0	0	1.09861					0	0	0	0.693147	0	0	0					0	0	1.09861	1.09861	0	0	0					0	1.09861
															0	0	0	1.94591	0	0	0					0	0	0	0.693147	0	0	0					0	0	0	0.693147	0	0	0					0.693147	1.09861
															0	0	0	0.693147	0	0	0					0	0	0	0.693147	0	0	0					0	0	0.693147	0.693147	0	0	0					0.693147	0
															0	0	0	2.3979	0	0	0					0	0	0	1.38629	0	0	0					0.693147	0	0	1.09861	0.693147	0	0					0	1.09861
															0	0	0	2.3979	0	0	0					0	0	0	0.693147	0	0	0					0	0	0.693147	1.60944	0	0	0					0	0
															0	0	0	0.693147	0	0	0					0	0	0	0	0	0	0					0	0	0	0.693147	0	0.693147	0					0	0
															0	0	0	1.60944	0	0	2.07944					0	0	0	0	0	0	0					0	0	0	1.60944	0	0.693147	0					0.693147	0
															0	0	0	1.79176	0	0	0					0	0	0	0.693147	0	0	0					1.09861	0	0	0	0	0	0					0	1.79176
															0	0	0	2.07944	0	0	1.09861					0	0	0	0	0	0	0					0	0	0.693147	1.09861	0	0	0					0.693147	0
															0	0	0	1.09861	0	0	0					0	0	0	0.693147	0	0	0					0	0	0	1.09861	0	0	0					0.693147	1.60944
															0	0	0	0	0	0	1.38629					0	0	0	0.693147	0	0	0					0.693147	0	0	1.38629	0	0.693147	0					0.693147	1.09861
															0	0	0	1.94591	0	0	0					0	0	0	1.94591	0	0	0					0	0	0	0	0	0	0					0	1.09861
															0	0	0	1.79176	0	0	0					0	0	0	0	0	0	0					0	0	0	0.693147	0	0	0					0	1.60944
															0	0	0	0	0	0	0					0	0	0	0	0	0	0					0	0	0	0	0	0	0					0	1.09861
															0	0	0	2.19722	0	0	0					0	0	0	1.38629	0	0	0					0.693147	0	0.693147	1.38629	0	0	0					0	1.09861
															0	0	0	0.693147	0	0	1.79176					0	0	0	0.693147	0	0	0					0	0	0.693147	1.38629	0	0	0					0	1.60944
															0	0	0	1.09861	0	0	1.79176					0	0	0	1.79176	0	0	0					0	0	0	0	0	0	0					0.693147	1.09861
															0	0	0	1.79176	0	0	0.693147					0	0	0	0	0	0	0					0	0	0.693147	0	0	0.693147	0					0	1.38629
															0	0	0	0.693147	0	0	0					0	0	0	0	0	0	0					0	0	0	1.09861	0	0.693147	0					1.09861	1.60944
															0	0	0	2.48491	0	0	0.693147					0	0	0	0.693147	0	0	0					0.693147	0	0	1.38629	0	0	0					0	0.693147
															0	0	0	2.19722	0	0	1.38629					0	0	0	0	0	0	0					0	0	0	0	0	0	0					0	0
															0	0	0	2.30259	0	0	0					0	0	0	0	0	0	0					0	0	0.693147	1.94591	0	0.693147	0					0	0
															0	0.693147	0	1.94591	0	0	0					0	0	0	0.693147	0	0	0					0	0	0	0.693147	0	0	0					0	1.38629
															0	0	0	2.30259	0	0	0.693147					0	0	0	1.38629	0	0	0					0	0	0	0.693147	0	0	0					0	0
															0	0	0	2.77259	0	0	0					0	0	0	1.79176	0	0	0					0	0	0.693147	1.38629	0.693147	0.693147	0					0	0
															0	0	0	2.30259	0	0	0					0	0	0	0.693147	0	0	0					0	0	0	0.693147	0	0.693147	0					0.693147	0
															0	0	0	1.38629	0	0	0					0	0	0	0	0	0	0					0.693147	0	0	0	0	0.693147	0					0	0.693147
															0	0	0	0.693147	0	0	0					0	0	0	0	0	0	0					0.693147	0	0	0	0	0	0					0	1.09861
															0	0	0	2.48491	0	0	1.09861					0	0	0	1.38629	0	0	0					0	0	0	0	0	0	0					0.693147	0
															0	0	0	2.48491	0	0	0					0	0	0	0	0	0	0					0	0	0	0.693147	0	0	0					0.693147	1.38629
															0	0	0	2.07944	0.693147	0	1.09861					0	0	0	1.09861	0	0	0					0	0	0	1.60944	0	0	0					0	0
															0	0	0	1.09861	0	0	0					0	0	0	0.693147	0	0	0					0	0	0	1.09861	0	0	0					0	1.38629
															0	0	0	1.60944	0	0	0.693147					0	0	0	0	0	0	0					1.09861	0	0	0	0	0	0					0	1.38629
															0	0	0	2.70805	0	0	0					0	0	0	0.693147	0	0	0					0	0	0.693147	0	0.693147	0.693147	0					0	1.09861
															0	0	0	2.70805	0	0	0.693147					0	0	0	1.09861	0	0	0					0	0	0	1.79176	0	0	0					0	1.09861
															0	0	0	0	0	0	0.693147					0	0	0	0.693147	0	0	0					0	0	0	0	0	0	0					0	0
															0	0	0	2.07944	0	0	0					0	0	0	1.79176	0	0	0					0.693147	0	0	0.693147	0	0	0					0	1.79176
															0	0	0	2.48491	0	0	0					0	0	0	0	0	0	0					0	0	0.693147	1.09861	0	0	0					0.693147	1.09861
															0	0	0	2.63906	0	0	1.09861					0	0	0	0.693147	0	0	0					0	0	0	0	0.693147	0	0					0	1.09861
															0	0	0	2.07944	0	0	0					0	0	0	0	0	0	0					0	0	0	0.693147	0	0	0					0	0.693147
															0	0	0	1.79176	0	0	1.38629					0	0	0	1.09861	0	0	0					0	0	0	1.09861	0	0	0					0	0.693147
															0	0	0	2.63906	0	0	0					0	0	0	0.693147	0	0	0					0	0	0.693147	1.09861	0	0	0					0	0.693147
															0	0	0	2.70805	0	0	0					0	0	0	0	0	0	0					0.693147	0	0	1.09861	0	0	0					0	1.60944
															0	0	0	0	0	0	0					0	0	0	0	0	0	0					0	0	0	0	0	0	0					0	1.38629
															0	0	0	1.79176	0	0	1.60944					0	0	0	1.60944	0	0	0					0	0	0	1.38629	0	0	0					0	0
															0	0	0	0	0	0	0					0	0	0	0	0	0	0					0.693147	0	0.693147	1.38629	0	0	0					1.09861	1.79176
															0	0	0	0	0	0	0					0	0	0	0.693147	0	0	0					0	0	0	1.09861	0	0	0					0	1.60944
															0	0	0	2.30259	0	0	1.79176					0	0	0	0	0	0	0					0	0	0.693147	0.693147	0	0	0					0.693147	1.09861
															0	0	0	1.38629	0	0	0					0	0	0	0	0	0	0					0	0	0	0.693147	0	0	0					0	0
															0	0	0	0.693147	0	0	0					0	0	0	0.693147	0	0	0					0	0	0	0.693147	0.693147	0.693147	0					0	0.693147
															0	0	0	2.07944	0	0	0					0	0	0	0.693147	0	0	0					0	0	0	1.09861	0	0	0					0	1.09861
															0	0	0	2.63906	0	0	0					0	0	0	0.693147	0	0	0					0	0	0	0	0	0	0					0	0.693147
															0	0	0	0	0	0	0					0	0	0	0	0	0	0.693147					0	0	0	0.693147	0	0	0					0.693147	1.79176
															0	0	0	1.79176	0	0	0					0	0	0	0.693147	0	0	0					0.693147	0	0	0	0	0	0					0	1.38629
															0	0	0	2.30259	0	0	0					0	0	0	0.693147	0	0	0					0	0	0	1.38629	0	0	0					0	1.09861
															0	0	0	1.94591	0	0	1.94591					0	0	0	1.09861	0	0	0					0	0	1.09861	1.09861	0	0	0					0	0
															0	0	0	2.89037	0	0	0					0	0	0	0.693147	0	0	0					0	0	0.693147	1.38629	0	0	0					0	1.60944
															0	0	0	1.38629	0	0	1.94591					0	0	0	0	0	0	0					0	0	0.693147	1.09861	0	0	0					0	1.38629
															0	0	0	1.38629	0	0	0					0	0	0	1.38629	0	0	0					0	0	0	1.38629	0	0	0					0.693147	1.60944
															0	0	0	0	0	0	0					0	0	0	1.94591	0	0	0					0	0	0	0	0	0.693147	0					0.693147	1.79176
															0	0	0	2.07944	0	0	0.693147					0	0	0	0.693147	0	0	0					0.693147	0	0.693147	0	0	0	0					0	1.09861
															0	0	0	1.60944	0	0	0					0	0	0	1.09861	0	0	0					0	0	0	0.693147	0	0	0					0	0
															0	0	0	1.79176	0	0	0					0	0	0	0	0	0	0					0	0	0	0.693147	0	0	0					0	1.60944
															0	0	0	2.07944	0	0	0					0	0	0	1.38629	0	0	0					0	0	0	0.693147	0	0	0					0.693147	1.60944
															0	0	0	1.94591	0	0	0					0	0	0	0	0	0	0					0	0	0	0.693147	0	0	0					0	1.79176
															0	0	0	0	0	0	1.79176					0	0	0	1.09861	0	0	0					0	0	0	0	0	0	0					0	1.38629
															0	0	0	2.70805	0	0	0					0	0	0	0	0	0	0					0	0	0.693147	1.09861	0	0	0					0	1.60944
															0	0	0	0	0	0	0					0	0	0	1.60944	0	0	0					0	0	0	0.693147	0	0.693147	0					0	0
															0	0	0	2.07944	0	0	1.09861					0	0	0	0.693147	0	0	0					0	0	0	0	0	0	0					0	0
															0	0	0	0.693147	0	0	0					0	0	0	1.09861	0	0	0					0	0	0.693147	0.693147	0	0	0					0	1.79176
															0	0	0	1.94591	0	0	1.09861					0	0	0	0.693147	0	0	0					0.693147	0	0	0	0	0	0					0	1.09861
															0	0	0	2.07944	0	0	0					0	0	0	2.99573	0	0	0					0	0	0	0	0	0	0					0.693147	1.09861
															0	0	0	2.07944	0	0	0					0	0	0	0.693147	0	0	0					1.09861	0	0	0.693147	0	0	0					0	0
															0	0	0	2.07944	0	0	0					0	0	0	0	0	0	0					0	0	0	0	0	0.693147	0					0	0
															0	0	0	2.63906	0	0	0					0	0	0	0	0	0	0					0	0	1.09861	0	0	0	0					0.693147	1.09861
															0	0	0	0.693147	0	0	0.693147					0	0	0	0.693147	0	0	0					0	0	0	1.60944	0	0	0					0	0
															0	0	0	2.48491	0	0	1.94591					0	0	0	1.79176	0	0	0					0	0	0	0	0	0	0					0	0
															0	0	0	1.79176	0	0	0.693147					0	0	0	0.693147	0	0	0					0	0	0	0	0	0	0					0	0.693147
															0	0	0	1.38629	0	0	1.09861					0	0	0	0	0	0	0					0	0	0	1.38629	0	0	0					0.693147	0.693147
															0	0	0	0.693147	0	0	1.94591					0	0	0	0.693147	0	0	0					0	0	0	0	0	0	0					0.693147	1.09861
															0	0	0	0.693147	0	0	1.09861					0	0	0	0	0	0	0					0	0	0	1.38629	0	0	0					0	1.09861
															0	0	0	2.07944	0	0	1.09861					0	0	0	0	0	0	0					0	0	0	0	0	0.693147	0					0	0
															0	0	0	1.94591	0	0	0.693147					0	0	0	0	0	0	0					0	0	0.693147	0.693147	0	0.693147	0					0	0.693147
															0	0	0	2.07944	0	0	0					0	0	0	0	0	0	0					0	0	0	0	0	0	0					0.693147	0
															0	0	0	2.30259	0	0	0.693147					0	0	0	0	0	0	0					0.693147	0	0	1.38629	0	0	0					0.693147	0
															0	0	0	1.38629	0	0	0					0	0	0	1.38629	0	0	0					0	0	0.693147	1.09861	0	0	0					0.693147	1.09861
															0	0	0	2.48491	0	0	1.09861					0	0	0	0	0	0	0					0	0	0	1.09861	0	0	0					0.693147	0
															0	0	0	1.09861	0	0	1.38629					0	0	0	0	0	0	0					0	0	0	1.09861	0	0	0					0	0.693147
															0	0	0	2.30259	0	0	0					0	0	0	0.693147	0	0	0					0	0	0.693147	1.38629	0	0	0					0.693147	0
															0	0	0	1.09861	0	0	0					0	0	0	1.09861	0	0	0					0	0	0	1.09861	0	0	0					0	0.693147
															0	0	0	0	0	0	0					0	0	0	0.693147	0	0	0					0	0	0	0.693147	0	0	0					0	1.09861
															0	0	0	1.79176	0	0	1.38629					0	0	0	1.38629	0	0	0					0	0	0	0.693147	0	0	0					0.693147	0
															0	0	0	2.48491	0	0	0					0	0	0	0.693147	0	0	0					0	0	0.693147	1.38629	0	0	0					1.09861	0.693147
															0	0	0	2.3979	0	0	0					0	0	0	0	0	0	0					0	0	0	0.693147	0	0	0					0.693147	2.30259
															0	0	0	0	0	0	1.79176					0	0	0	0	0	0	0					0	0	0	0	0	0	0					0	1.38629
															0	0	0	1.38629	0	0	1.09861					0	0	0	0.693147	0	0	0					0	0	0.693147	0	0	0	0					0	1.09861
															0	0	0	2.30259	0	0	0					0	0	0	0	0	0	0					0.693147	0	0.693147	1.38629	0	1.38629	0					0	0
															0	0	0	1.94591	0	0	0					0	0	0	0.693147	0	0	0					0	0	0.693147	1.09861	0	0	0					0	0
															0	0	0	2.63906	0	0	0					0	0	0	1.09861	0	0	0					0	0	0	0	0	0	0					0	0.693147
															0	0	0	1.09861	0	0	0					0	0	0	0	0	0	0					0	0	0	1.60944	0	0	0					0.693147	1.79176
															0	0	0	1.94591	0	0	0					0	0	0	0	0	0	0					0.693147	0	0	0	0	1.09861	0					0.693147	1.09861
															0	0	0	2.48491	0	0	1.09861					0	0	0	2.63906	0	0	0					0	0	0	0.693147	0	0	0					0	1.60944
															0	0	0	2.07944	0	0	0.693147					0	0	0	0	0	0	0					0	0	0	0	0	0	0					0.693147	1.09861
															0	0	0	1.79176	0	0	1.09861					0	0	0	0.693147	0	0	0					0	0	0	0	0	0	0					0	1.60944
															0	0	0	1.38629	0	0	0					0	0	0	1.38629	0	0	0					0	0	0	0.693147	0	0.693147	0					0	1.60944
															0	0	0	0.693147	0	0	0					0	0	0	0	0	0	0					0	0	0.693147	0	0	0	0					0	0.693147
															0	0	0	2.30259	0	0	1.09861					0	0	0	0	0	0	0					0	0	0	0	0	0	0					0	0
															0	0	0	1.60944	0	0	0.693147					0	0	0	0	0	0	0					0	0	0	1.38629	0	0	0					0	1.60944
															0	0	0	1.60944	0	0	0					0	0	0	1.09861	0	0	0					0	0	0	1.09861	0	0	0					0	0
															0	0	0	2.19722	0	0	0					0	0	0	1.60944	0	0	0					0	0	0	1.38629	0	0.693147	0					0	1.38629
															0	0	0	2.07944	0	0	0					0	0	0	0	0	0	0					0.693147	0	0	0.693147	0	0	0					0.693147	1.94591
															0	0	0	0.693147	0	0	0					0	0	0	1.09861	0	0	0					0	0	0	1.38629	0	0.693147	0					0.693147	1.09861
															0	0	0	1.60944	0	0	0.693147					0	0	0	0.693147	0	0	0					0	0	0	1.38629	0	0.693147	0					0	0.693147
															0	0	0	0.693147	0	0	0.693147					0	0	0	1.09861	0	0	0					0	0	0	0.693147	0	0	0					0	1.38629
															0	0	0	2.19722	0	0	0					0	0	0	0.693147	0	0	0					0	0	0	1.38629	0.693147	0.693147	0					0	1.38629
															0	0	0	1.09861	0	0	0					0	0	0	0.693147	0	0	0					0	0	0	0.693147	0	0.693147	0					0.693147	0
															0	0	0	0	0	0	0					0	0	0	0	0	0	0					0	0	0	0.693147	0	0	0					0	1.38629
															0	0	0	2.07944	0	0	0					0	0	0	1.79176	0	0	0					0.693147	0	0.693147	1.09861	0	0.693147	0					0	0
															0	0	0	0	0	0	0					0	0	0	0	0	0	0					0	0	1.09861	0	0	0	0					0	1.94591
															0	0	0	0.693147	0	0	0					0	0	0	0	0	0	0					0	0	0	0	0	0	0					0	1.38629
															0	0	0	2.07944	0	0	0					0	0	0	0.693147	0	0	0					0	0	0	0.693147	0	0.693147	0					0	0.693147
															0	0	0	2.19722	0	0	1.94591					0	0	0	0	0	0	0					0	0	0	1.09861	0	0	0					0.693147	1.09861
															0	0	0	1.79176	0	0	0					0	0	0	0	0	0	0					0	0	0	1.09861	0	0	0					0.693147	0.693147
															0	0	0	2.63906	0	0	0.693147					0	0	0	0	0	0	0					0	0	0	0.693147	0	0	0					0	1.38629
															0	0	0	2.48491	0	0	0					0	0	0	0	0	0	0					0	0	0	0.693147	0	0	0					0	0
															0	0	0	1.94591	0	0	0					0	0	0	1.38629	0	0	0					0	0	0	0	0	0	0					0	1.94591
															0	0	0	2.3979	0	0	0					0	0	0	1.38629	0	0	0					0.693147	0	0	1.38629	0	0	0					0	1.38629
															0	0	0	1.09861	0	0	0					0	0	0	0	0	0	0					0.693147	0	0	1.09861	0	0.693147	0					0	1.09861
															0	0	0	0	0	0	1.09861					0	0	0	0	0	0	0					0	0	0	1.60944	0	0	0					0	1.79176
															0	0	0	2.83321	0	0	1.60944					0	0	0	0	0	0	0					0	0	0.693147	1.60944	0	0	0					0	1.09861
															0	0	0	1.38629	0	0	0					0	0	0	0.693147	0	0	0					0	0	0	1.09861	0	0.693147	0					0	1.09861
															0	0	0	2.48491	0	0						0	0	0	1.09861	0	0						0	0	0	1.60944	0	0						0	0
															0	0	0	2.48491	0	0						0	0	0	1.09861	0	0						0	0	0	0.693147	0	0.693147						0	0
															0	0	0	1.38629	0	0						0	0	0	0.693147	0	0						0	0	0	1.60944	0	0						1.09861	1.09861
															0	0	0	1.60944	0	0						0	0	0	0.693147	0	0						0	0	0	1.09861	0	0						0	0.693147
															0	0	0	1.38629	0	0						0	0	0	0	0	0						0	0	0	0.693147	0	0						0	0
															0	0	0	0	0	0						0	0	0	0	0	0						0	0	0	0	0	0.693147						0.693147	1.60944
															0	0	0	2.63906	0	0						0	0	0	0	0	0						0	0	0	0	0	0						0	1.09861
															0	0	0	1.60944	0	0						0	0	0	0.693147	0	0						0	0	0.693147	1.79176	0	1.09861						0	1.60944
															0	0	0	1.09861	0	0						0	0	0	0	0	0						0	0	0	0	0.693147	0						0.693147	0.693147
															0	0	0	1.94591	0	0						0	0	0	0.693147	0	0						1.09861	0	0.693147	1.79176	0	0.693147						0	1.60944
															0	0	0	2.30259	0	0						0	0	0	0.693147	0	0						0	0	0	0.693147	0	0						0	0
															0	0	0	1.60944	0	0						0	0	0	0	0	0						0	0	0	0	0	0						0.693147	1.09861
															0	0	0	1.09861	0	0						0	0	0	0	0	0						0	0	0.693147	1.09861	0	0						0	1.09861
															0	0	0	2.70805	0	0						0	0	0	0	0	0						0	0	0	0	0	0.693147						0	1.38629
															0	0	0	1.60944	0	0						0	0	0	0	0	0						0	0	0	1.79176	0	0.693147						0	1.09861
															0	0	0	3.04452	0	0						0	0	0	0	0	0						0	0	0.693147	1.09861	0	0						0.693147	1.09861
															0	0	0	1.94591	0	0						0	0	0	0	0	0						0	0	0.693147	0.693147	0	0						0	0
															0	0	0	1.60944	0	0						0	0	0	0	0	0						0	0	0.693147	1.60944	0	0						0	0.693147
															0	0	0	0	0	0						0	0	0	0	0	0						0	0	0	2.19722	0	0						0	1.09861
															0	0	0	1.09861	0	0						0	0	0	1.09861	0	0						0	0	0.693147	1.09861	0	0						0	1.60944
															0	0	0	1.94591	0	0						0	0	0	0	0	0						0	0	0	0.693147	0	0						0	1.09861
															0	0	0	2.30259	0	0						0	0	0	1.09861	0	0						0	0	0.693147	0.693147	0	0						0	0
															0	0	0	1.09861	0	0						0	0	0	0	0	0						0	0	0	1.09861	0	0						0	1.09861
															0	0	0	2.63906	0	0						0	0	0	0.693147	0	0						0	0	0	0	0	0						0	0.693147
															0	0	0	2.56495	0	0						0	0.693147	0	0.693147	0	0						0	0	0	0	0	0						0	1.09861
															0	0	0	2.3979	0	0						0	0	0	0.693147	0	0						0	0	0	1.79176	0	0						1.09861	0
															0	0	0	0.693147	0	0						0	0	0	0	0	0						0.693147	0	0.693147	0	0	1.09861						0	0
															0	0	0	1.79176	0	0						0	0	0	0	0	0						0	0	0	0.693147	0	0						0.693147	0
															0	0	0	1.79176	0	0						0	0	0	0.693147	0	0						0	0	0	1.09861	0	0						0	1.60944
															0	0	0	0.693147	0	0						0	0	0	0.693147	0	0						0	0	0	1.09861	0	0						0.693147	0
															0	0	0	2.07944	0	0						0	0	0	0	0	0						0	0	0	1.38629	0	0						0	1.60944
															0	0	0	2.83321	0	0						0	0	0	0	0	0						0	0	0	0	0	0						0.693147	0.693147
															0	0	0	0	0	0						0	0	0	0	0	0						0	0	0	0	0	0						0	1.60944
															0	0	0	1.79176	0	0						0	0	0	1.38629	0	0						0	0	0	1.60944	0	0						0.693147	1.09861
															0	0	0	0	0	0						0	0	0	0	0	0						0	0	0	1.09861	0	0.693147						0	1.60944
															0	0	0	1.60944	0	0						0	0	0	1.09861	0	0						0	0	0	0	0	0.693147						0	0
															0	0	0	0	0	0						0	0	0	0	0	0						0	0	0	0	0	0						0.693147	1.09861
															0	0	0	1.38629	0	0						0	0	0	0	0	0						0	0	0	0	0	0						0	1.09861
															0	0	0	0	0	0						0	0	0	0	0	0						0	0	0	0	0	0						0.693147	1.09861
															0	0	0	2.56495	0	0						0	0	0	1.09861	0	0						0	0	0	1.09861	0	0						0	1.38629
															0	0	0	1.38629	0	0						0	0	0	1.60944	0	0						0.693147	0	0	1.38629	0	0						0	0.693147
															0	0	0	1.09861	0	0						0	0	0	0	0	0						0	0	0	1.09861	0	0						0	0
															0	0	0	1.79176	0	0						0	0	0	1.09861	0	0						0	0	0	0	0	0						0	2.07944
															0	0	0	2.19722	0	0						0	0	0	0	0	0						0	0	0.693147	1.09861	0	0						0	1.09861
															0	0	0	1.79176	0	0						0	0	0	1.94591	0	0						0	0	0	2.07944	0	0						0	0.693147
															0	0	0	1.09861	0	0						0	0	0	0	0	0						0.693147	0	0	0	0	0						0	0
															0	0	0	2.77259	0	0						0	0	0	0	0	0						0	0	0	1.09861	0	0						0	0
															0	0	0	0	0	0						0	0	0	0.693147	0	0						0	0	0	0.693147	0	0						0	0
															0	0	0	2.19722	0	0						0	0	0	0.693147	0	0						0	0	0	0.693147	0	0						0	0
															0	0	0	1.38629	0	0						0	0	0	0	0	0						0.693147	0	0	1.60944	0	0.693147						0.693147	1.79176
															0	0	0	2.19722	0	0						0	0	0	0.693147	0	0						0	0	0	1.09861	0	0						0	1.38629
															0	0	0	0	0	0						0	0	0	1.09861	0	0						0	0	0	0	0	0						0	1.09861
															0	0	0	2.19722	0	0						0	0	0	0	0	0						0	0	0.693147	0	0	0						0	1.09861
															0	0	0	2.83321	0	0						0	0	0	1.09861	0	0						0	0	0	0	0.693147	0						0	0.693147
															0	0	0	1.38629	0	0						0	0	0	0	0	0						0	0	0.693147	1.79176	0	0						0	0.693147
															0	0	0	0	0	0						0	0	0	1.38629	0	0						0	0	0	1.38629	0	0						0	0.693147
															0	0	0	0	0	0						0	0	0	0	0	0						0	0	0	0	0	0						0	0
															0	0	0	2.19722	0	0						0	0	0	0	0	0						0	0	0	1.09861	0	0						0	0
															0	0	0	1.60944	0	0						0	0	0	0	0	0						0.693147	0	0	1.09861	0	0						0	0.693147
															0	0	0	1.38629	0	0						0	0	0	0	0	0						0	0	0.693147	0	0	0.693147						0.693147	0
															0	0	0	0.693147	0	0						0	0	0	1.09861	0	0						0	0	0	1.09861	0	0.693147						0	0
															0	0	0	1.09861	0	0						0	0	0	0	0	0						0	0	0.693147	1.09861	0	0						0.693147	0.693147
															0	0	0	1.94591	0	0						0	0	0	0	0	0						0.693147	0	0	0.693147	0	0						0.693147	0.693147
															0	0	0	2.3979	0	0						0	0	0	0	0	0						0	0	0	0.693147	0	0						0.693147	1.38629
															0	0	0	1.09861	0	0						0	0	0	0	0	0						0	0	0	0	0	0.693147						0	1.09861
															0	0	0	2.30259	0	0						0	0	0	0.693147	0	0						0.693147	0	0	1.60944	0.693147	0						0	0.693147
															0	0	0	1.38629	0	0						0	0	0	1.38629	0	0						0	0	0.693147	1.38629	0	0						1.09861	0.693147
															0	0	0	0	0	0						0	0	0	0	0	0						0	0	0	0	0	0						0.693147	0.693147
															0	0	0	1.60944	0	0						0	0	0	1.09861	0	0						0.693147	0	0	0	0	0						0	0
															0	0	0	1.60944	0	0						0	0	0	1.09861	0	0						0	0	0	1.09861	0	0						0	0
															0	0	0	1.60944	0	0						0	0	0	0	0	0						0	0	0.693147	1.38629	0	0						0.693147	1.38629
															0	0	0	1.94591	0	0						0	0	0	1.38629	0	0						0	0	0	0.693147	0	0.693147						0	1.38629
															0	0	0	2.30259	0	0						0	0	0	0.693147	0	0						0	0	0.693147	1.09861	0	0						0	0
															0	0	0	1.38629	0	0						0	0	0	0.693147	0	0						0	0	0	0.693147	0	0						0	0
															0	0	0	2.83321	0	0						0	0	0	0.693147	0	0						0	0	0.693147	0.693147	0	0						1.38629	0
															0	0	0	2.30259	0	0						0	0	0	1.38629	0	0						0	0	0	0	0	0						0	1.94591
															0	0	0	2.19722	0	0						0	0	0	0	0	0						0	0	0	1.09861	0	0.693147						0	0.693147
															0	0	0	1.09861	0	0						0	0	0	0	0	0						0	0	0.693147	1.09861	0	0.693147						0	0
															0	0	0	0	0	0						0	0	0	0.693147	0	0						0	0	0	0	0	0						0.693147	1.60944
															0	0	0	2.07944	0	0						0	0	0	0	0	0						0	0	0	1.38629	0	0.693147						0	0.693147
															0	0	0	1.60944	0	0						0	0	0	1.60944	0	0						0.693147	0	0	1.38629	0	0						0	1.09861
															0	0	0	2.19722	0	0						0	0	0	0	0	0						0	0	0	1.79176	0	0						0	1.38629
															0	0	0	2.48491	0	0						0	0	0	0.693147	0	0						0	0	0	1.38629	0	0						0	1.09861
															0	0	0	2.30259	0	0						0	0	0	1.09861	0	0						0	0	0.693147	1.09861	0	0						0	1.09861
															0	0	0	2.56495	0	0						0	0	0	1.09861	0	0						0	0	0	1.38629	0	0.693147						0	2.07944
															0	0	0	1.94591	0	0						0	0	0	1.94591	0	0						0	0	0	1.09861	0	0						0	0
															0	0	0	0	0	0						0	0	0	0	0	0						0	0	0	0.693147	0	0						0	1.09861
															0	0	0	1.94591	0	0						0	0	0	0	0	0						0	0	0	0.693147	0	0						0	1.09861
															0	0	0	2.77259	0	0						0	0	0	0	0	0						0	0	0	0.693147	0	0.693147						0	0
															0	0	0	1.79176	0	0						0	0	0	0.693147	0	0						0	0	0.693147	1.38629	0	0						0	0
															0	0	0	0	0	0						0	0	0	1.09861	0	0						1.09861	0	0.693147	1.09861	0	0						0	0.693147
															0	0	0	2.63906	0	0						0	0	0	1.09861	0	0						0	0	0	0	0	0.693147						0	1.38629
															0	0	0	1.94591	0	0						0	0	0	0.693147	0	0						0	0	0	0.693147	0	0						0.693147	0
															0	0	0	1.09861	0	0						0	0	0	1.09861	0	0						0	0	0	0.693147	0	0.693147						0	0
															0	0	0	2.3979	0	0						0	0	0	1.09861	0	0						0	0	0	0	0	0						0.693147	1.09861
															0	0	0	1.60944	0	0						0	0	0	0.693147	0	0						0	0	0	1.09861	0	0						0	1.09861
															0	0	0	2.19722	0	0						0	0	0	0.693147	0	0						0	0	0.693147	2.07944	0	0						0	0
															0	0	0	1.38629	0	0						0	0	0	1.38629	0	0						0	0	0	1.09861	0	0						0	0.693147
															0	0	0	1.79176	0	0						0	0	0	0	0	0						1.09861	0	0	0.693147	0	0						0.693147	0
															0	0	0	1.60944	0	0						0	0	0	0	0	0						0.693147	0	0	0.693147	0	0						0	1.38629
															0	0	0	2.48491	0	0						0	1.09861	0	0	0	0						0	0	0.693147	0	0	0						0.693147	0
															0	0	0	2.30259	0	0						0	0	0	0.693147	0	0						0	0	0.693147	0	0	0						1.09861	1.60944
															0	0	0	0	0	0						0	0	0	0	0	0						0	0	0.693147	0	0	0.693147						0	0
															0	0	0	1.94591	0	0						0	0	0	1.38629	0	0						0	0	0	1.94591	0	0						0.693147	0
															0	0	0	2.3979	0	0						0	0	0	0	0	0						0	0	0	1.38629	0	0						0	1.60944
															0	0	0	0.693147	0	0						0	0	0	0	0	0						0	0	0	0.693147	0	0.693147						0	1.09861
															0	0	0	1.09861	0	0						0	0	0	0	0	0						0	0	0	0	0	0						0	1.09861
															0	0	0	2.07944	0	0						0	0	0	1.09861	0	0						0	0	0	0	0	0						0	1.09861
															0	0	0	1.09861	0	0						0	0	0	0	0	0						0	0	0	1.09861	0	0						0.693147	1.38629
															0	0	0	1.38629	0	0						0	0	0	0	0	0						0	0	0	0.693147	0	0						0.693147	1.09861
															0	0	0	1.79176	0	0						0	0	0	0	0	0						0	0	0	1.38629	0	0						0	0
															0	0	0	1.94591	0	0						0	0	0	0	0	0						0	0	0	1.38629	0	0						0	1.09861
															0	0	0	0	0	0						0	0	0	0.693147	0	0						0	0	0	0.693147	0	0						0	0.693147
															0	0	0	0	0	0						0	0	0	0	0	0						0	0	0	0	0	0.693147						0	0.693147
															0	0	0	1.09861	0	0						0	0	0	0.693147	0	0						0	0	0.693147	0	0	0.693147						0	1.38629
															0	0	0	1.09861	0	0						0	0	0	1.60944	0	0						0	0	0	0.693147	0	0						0	0.693147
															0	0	0	2.3979	0	0						0	0	0	1.09861	0	0						0.693147	0	0	1.60944	0	1.09861						0	1.94591
															0	0	0	2.77259	0	0						0	0	0	0	0	0						0	0	0	0	0	0						1.09861	1.09861
															0	0	0	0	0	0						0	0	0	0.693147	0	0						0	0	0	0.693147	0	0						0.693147	0
															0	0	0	2.3979	0	0						0	0	0	0.693147	0	0						0	0	0	0.693147	0	0						0.693147	0
															0	0	0	2.07944	0	0						0	0	0	0	0	0						0.693147	0	0	0	0	0.693147						0	0
															0	0	0	2.30259	0	0						0	0	0	0.693147	0	0						0	0	0	0	0	0						1.09861	1.60944
															0	0	0	1.60944	0	0						0	0	0	0	0	0						0	0	0	0.693147	0	0.693147						0	0
															0	0	0	2.3979	0	0						0	0	0	1.38629	0	0						1.09861	0	0	0.693147	0.693147	0						0	1.79176
															0	0	0	1.94591	0	0						0	0	0	1.38629	0	0						0	0	0.693147	0.693147	0	0						0	1.09861
															0	0	0	2.3979	0	0						0	0	0	0	0	0						0	0	0	0	0	0						0	0
															0	0	0	1.79176	0	0						0	0	0	0.693147	0	0						0.693147	0	0.693147	0.693147	0	0						0.693147	0
															0	0	0	1.38629	0	0						0	0	0	0	0	0						0	0	0.693147	1.38629	0.693147	0						0	1.09861
															0	0	0	2.70805	0	0						0	0	0	0.693147	0	0						0.693147	0	0	0.693147	0	0						0.693147	0
															0	0	0	2.48491	0	0						0	0	0	0	0	0						0.693147	0	0	0.693147	0	0						0	1.60944
															0	0	0	2.19722	0	0						0	0	0	0	0	0						0	0	0	0	0	0.693147						0	0
															0	0	0	0	0	0						0	0	0	0	0	0						0	0	0	0	0	0						0.693147	0
															0	0	0	2.70805	0	0						0	0	0	1.09861	0	0						0	0	0	0	0	0						0	1.60944
															0	0	0	2.07944	0	0						0	0	0	0	0	0						0	0	0.693147	1.60944	0.693147	0						0	0.693147
															0	0	0	0.693147	0	0						0	0	0	0	0	0						0.693147	0	0	0	0	0						0.693147	1.09861
															0	0	0	1.94591	0	0						0	0	0	0	0	0						0	0	0	1.38629	0	0						0	1.38629
															0	0	0	1.38629	0	0						0	0	0	0	0	0						0	0	0	0	0	0						0	0.693147
															0	0	0	1.60944	0	0						0	0	0	0	0	0						0	0	0	0	0	0						0.693147	1.94591
															0	0	0	2.30259	0	0						0	0	0	1.09861	0	0						0	0	0	0.693147	0.693147	0						0	0
															0	0	0	1.60944	0	0						0	0	0	0.693147	0	0						0	0	0	1.38629	0.693147	0						0.693147	0.693147
															0	0	0	3.04452	0	0						0	0	0	1.38629	0	0						0	0	0	1.09861	0	0						0	0
															0	0	0	0	0	0						0	0	0	1.38629	0	0						0	0	1.09861	0	0.693147	0						0	1.38629
															0	0	0	1.09861	0	0						0	0	0	1.09861	0	0						0	0	0	1.38629	0	0						0	1.09861
															0	0	0	1.94591	0	0						0	0	0	0	0	0						0	0	0	0.693147	0	0						0	0.693147
															0	0	0	1.60944	0	0						0	0	0	0	0	0						0	0	0	1.94591	0	0						0	0.693147
															0	0	0	1.38629	0	0						0	0	0	0	0	0						0	0	0	1.60944	0	0						0	0
															0	0	0	0.693147	0	0						0	0	0	0	0	0						0.693147	0	0	0.693147	0	0						0	0
															0	0	0	0.693147	0	0						0	0	0	0.693147	0	0						0	0	0	0.693147	0	0						0	1.09861
															0	0	0	2.07944	0	0						0	0	0	1.09861	0	0						0	0	0	0.693147	0	0.693147						0.693147	0
															0	0	0	1.38629	0	0						0	0	0	0.693147	0	0						0.693147	0	0.693147	0	0	1.09861						0	0
															0	0	0	2.19722	0	0						0	0	0	0.693147	0	0						1.09861	0	0	1.38629	0	0						0.693147	0
															0	0	0	0	0	0						0	0	0	0	0	0						0	0	0.693147	0	0	0						0	0.693147
															0	0	0	0	0	0						0	0	0	1.09861	0	0						0	0	0	0	0	0						0.693147	0.693147
															0	0	0	2.3979	0	0						0	0	0	0	0	0						0	0	0	0	0	0						0.693147	1.09861
															0	0	0	2.3979	0							0	0	0	0	0							0	0	0.693147	1.38629	0							1.09861	0
															0	0	0	2.3979	0							0	0	0	1.60944	0							0	0	0	0.693147	0							0.693147	0
															0	0	0	1.79176	0							0	0	0	0	0							0	0	0.693147	0.693147	0							0.693147	0
															0	0	0	0	0							0	0	0	0	0							0	0	0.693147	0	0							0	1.38629
															0	0	0	0.693147	0							0	0	0	0	0							0	0	0.693147	0.693147	0							0	1.79176
															0	0	0	1.94591	0							0	0	0	1.09861	0							0.693147	0	0.693147	0	0							0	1.09861
															0	0	0	0.693147	0							0	0	0	1.38629	0							0	0	0	0	0							0	1.09861
															0	0	0	2.07944	0							0	0	0	0	0							0	0	0	1.79176	0.693147							0	0
															0	0	0	2.77259	0							0	0	0	1.60944	0							0	0	0	1.79176	0							0.693147	1.09861
															0	0	0	2.3979	0							0	0	0	0	0							0.693147	0	0	1.09861	0							0.693147	1.38629
															0	0	0	2.07944	0							0	0	0	0.693147	0							0	0	0.693147	0.693147	0.693147							0	0.693147
															0	0	0	1.60944	0							0	0	0	0.693147	0							0	0	0	1.60944	0							0	0
															0	0	0	1.09861	0							0	0	0	0.693147	0							0	0	0	1.09861	0							0.693147	1.09861
															0	0	0	1.09861	0							0	0	0	0	0							0	0	0	0	0							0	1.09861
															0	0	0	2.3979	0							0	0	0	1.38629	0							0	0	0	1.79176	0							0	1.94591
															0	0	0	2.07944	0							0	0	0	0	0							0	0	1.09861	1.38629	0							0	1.79176
															0	0	0	1.09861								0	0	0	1.09861								0	0	0	0								0	1.09861
															0	0	0	0.693147								0	0	0	0.693147								0	0	0	0								0	1.09861
															0	0	0	1.38629								0	0	0	1.60944								0	0	0	1.38629								0	0.693147
															0	0	0	0								0	0	0	0.693147								0	0	0.693147	0								0	1.38629
															0	0	0	1.79176								0	0	0	0								0	0	0	1.09861								0	1.38629
															0	0	0	1.94591								0	0	0	0								0	0	0	1.94591								0	1.94591
															0	0	0	0.693147								0	0	0	0								0	0	0	0.693147								0.693147	1.38629
															0	0	0	0.693147								0	0	0	1.38629								0	0	0	0								0	1.09861
															0	0	0	0								0	0	0	0								0	0	0	0								0	1.09861
															0	0	0	2.63906								0	0	0	0.693147								1.09861	0	0	1.09861								0.693147	1.60944
															0	0	0	1.60944								0	0	0	1.09861								0	0	0.693147	1.60944								0	0.693147
															0	0.693147	0	2.07944								0	0	0	1.09861								0	0	0	1.79176								0	1.09861
															0	0	0	1.38629								0	0	0	1.38629								0	0	0	1.09861								0	1.38629
															0	0	0	0								0	0	0	1.09861								0	0	0	1.38629								0	1.38629
															0	0	0	1.94591								0	0	0	0.693147								0	0	0.693147	1.38629								0	1.94591
															0	0	0	2.48491								0	0	0	0.693147								0	0	0.693147	0.693147								0	0
															0	0	0	1.38629								0	0	0	0								0	0	0.693147	0								0	1.09861
															0	0	0	1.79176								0	0	0	0.693147								0	0	1.09861	0.693147								0	1.38629
															0	0	0	2.30259								0	0	0	0								0	0	0.693147	1.79176								0	0
															0	0	0	2.48491								0	0	0	0.693147								0	0	0	0.693147								0	1.38629
															0	0	0	1.60944								0	0	0	0								0	0	0.693147	1.38629								0.693147	0
															0	0	0	2.3979								0	0	0	0								0	0	0.693147	1.09861								0	0
															0	0	0	1.79176								0	0	0	0								0	0	0	1.09861								0	1.60944
															0	0	0	2.07944								0	0	0	1.79176								0	0	0.693147	0.693147								0.693147	1.09861
															0	0	0	2.56495								0	0	0	0.693147								0.693147	0	0	1.09861								0	0
															0	0	0	1.60944								0	0	0	0.693147								0	0	0	0.693147								0	1.09861
															0	0.693147	0	1.38629								0	0	0	0.693147								0	0	0	1.60944								1.09861	1.38629
															0	0	0	1.94591								0	0	0	0								0	0	0	1.38629								0	1.60944
															0	0	0	0								0	0	0	0.693147								0	0	0	0								0	1.09861
															0	0	0	1.94591								0	0	0	0.693147								0	0	0	0.693147								0.693147	0
															0	0	0	1.94591								0	0	0	0.693147								0.693147	0	0	1.09861								0	0.693147
															0	0	0	0								0	0	0	0								0	0	0	0								0.693147	1.60944
															0	0	0	0								0	0	0	1.38629								0	0	0	1.38629								0	1.38629
															0	0	0	0								0	0	0	1.09861								0	0	0.693147	1.38629								0	0
															0	0	0	2.83321								0	0	0	0								0	0	0.693147	0.693147								0	1.60944
															0	0	0	2.07944								0	0	0	1.94591								0.693147	0	0	0								0	1.38629
															0	0	0	1.38629								0	0	0	1.09861								0	0	0	0								0	1.94591
															0	0	0	2.3979								0	0	0	1.60944								0	0	0	0.693147								0	1.09861
															0	0	0	2.70805								0	0	0	1.60944								0	0	0	0								0.693147	1.38629
															0	0	0	2.56495								0	0	0	1.09861								0	0	0	1.09861								0	1.60944
															0	0	0	0								0	0	0	0.693147								0.693147	0	0	0								0	0
															0	0	0	1.94591								0	0	0	0								0	0	0	0.693147								0	1.09861
															0	0	0	1.79176								0	0	0	0								0	0	0	1.09861								0.693147	1.60944
															0	0	0	1.94591								0	0	0	1.09861								0	0	0	1.60944								0	1.09861
															0	0	0	2.19722								0	0	0	1.09861								0	0	0.693147	0.693147								0.693147	0
															0	0	0	0								0	0	0	1.09861								0	0	0	0								0	1.38629
															0	0	0	2.3979								0	0	0	0								0	0	0.693147	1.09861								0.693147	1.60944
															0	0	0	2.07944								0	0	0	0								0	0	0.693147	0								0	0
															0	0	0	2.3979								0	0	0	0.693147								1.38629	0	0	0								0.693147	0.693147
															0	0	0	2.30259								0	0	0	0.693147								0	0	0	1.60944								0	0
															0	0	0	1.94591								0	0	0	0								0	0	0	0								0	0
															0	0	0	2.30259								0	0	0	0.693147								0	0	0	1.38629								0.693147	1.94591
															0	0	0	0.693147								0	0	0	0.693147								0.693147	0	0	0								0	0
															0	0	0	0								0	0	0	0.693147								0.693147	0	0	0.693147								0	1.09861
															0	0	0	0								0	0	0	0								0	0	0	0								0	0
															0	0	0	1.79176								0	0	0	0.693147								0	0	0.693147	0.693147								0	1.60944
															0	0	0	2.99573								0	0	0	0								0	0	0.693147	0								0	1.38629
															0	0	0	1.09861								0	0	0	0								0	0	0.693147	0								0.693147	0
															0	0	0	1.94591								0	0	0	1.09861								0	0	0	0								0	1.09861
															0	0	0	0								0	0	0	0								0	0	0	0								0	0
															0	0	0	2.70805								0	0	0	0.693147								0	0	0	1.09861								0	1.38629
															0	0	0	2.56495								0	0	0	1.09861								0	0	0	1.09861								0.693147	1.09861
															0	0	0	1.38629								0	0	0	1.09861								0	0	0	1.09861								0	1.94591
															0	0	0	2.83321								0	0	0	0								0	0	0	0								1.09861	1.09861
															0	0	0	1.79176								0	0	0	0								0	0	0	1.38629								0.693147	0
															0	0	0	1.09861								0	0	0	1.38629								0	0	0	0								0.693147	1.60944
															0	0	0	2.07944								0	0	0	0								0	0	0.693147	1.38629								0	0
															0	0	0	0								0	0	0	0								0	0	0	0.693147								0	1.09861
															0	0	0	0								0	0	0	0.693147								0	0	0	0								0	1.94591
															0	0	0	2.07944								0	0	0	0.693147								0	0	0	0.693147								0	1.09861
															0	0	0	2.83321								0	0	0	1.09861								0	0	0	0.693147								0.693147	0.693147
															0	0	0	1.94591								0	0	0	0.693147								0.693147	0	1.09861	0.693147								0	1.09861
															0	0	0	2.48491								0	0	0	0.693147								0	0	0	0								0	0
															0	0	0	2.48491								0	0	0	0								0	0	0	1.09861								0.693147	1.38629
															0	0	0	1.94591								0	0	0	0								0	0	0.693147	0								0	0
															0	0	0	2.48491								0	0	0	2.30259								0	0	0	0.693147								0	1.09861
															0	0	0	1.60944								0	0	0	0.693147								0	0	0	0								0	1.38629
															0	0	0	1.38629								0	0	0	0								0	0	0	0								0	0.693147
															0	0	0	0								0	0	0	0								0.693147	0	0.693147	0								0	1.09861
															0	0	0	2.30259								0	0	0	0								0	0	0	0								0	1.09861
															0	0	0	0								0	0	0	0								0	0	0	0.693147								0.693147	1.60944
															0	0	0	2.07944								0	0	0	0.693147								0	0	0.693147	1.09861								0	0
															0	0	0	2.07944								0	0	0	0								0.693147	0	0	1.38629								0	0.693147
															0	0	0	2.19722								0	0	0	1.09861								0	0	0	1.38629								0	1.09861
															0	0	0	2.30259								0	0	0	0								0.693147	0	0.693147	1.09861								0	1.09861
															0	0	0	1.60944								0	0	0	0.693147								0	0	0	1.38629								0	0.693147
															0	0	0	1.60944								0	0	0	1.60944								0	0	0	1.79176								0	1.60944
															0	0	0	0								0	0	0	0.693147								0	0	0	0								0.693147	1.09861
															0	0	0	1.60944								0	0	0	0								0	0	0	0								0.693147	0
															0	0	0	2.19722								0	0	0	1.79176								0	0	0	1.38629								0	0
															0	0	0	0.693147								0	0	0	1.38629								0	0	0	0.693147								0.693147	1.79176
															0	0	0	1.60944								0	0	0	1.38629								0.693147	0	0	1.09861								0.693147	1.09861
															0	0	0	1.60944								0	0	0	0								0	0	0.693147	0								0	0
															0	0	0	0.693147								0	0	0	0								0	0	0	1.09861								0	1.38629
															0	0	0	2.07944								0	0	0	0.693147								0	0	0.693147	0								0	1.09861
															0	0	0	1.38629								0	0	0	0								0	0	0	1.79176								0.693147	1.60944
															0	0	0	0								0	0	0	0								0.693147	0	0	1.09861								0	1.60944
															0	0	0	1.60944								0	0	0	0.693147								0	0	0	1.38629								0	1.09861
															0	0	0	0.693147								0	0	0	0.693147								0	0	0	0								1.09861	0
															0	0	0	0.693147								0	0	0	0.693147								0	0	0.693147	0								0	0
															0	0	0	1.79176								0	0	0	1.09861								0.693147	0	0	0.693147								0	1.38629
															0	0	0	2.63906								0	0	0	0.693147								0	0	0	1.38629								0.693147	1.09861
															0	0	0	1.38629								0	0	0	1.09861								0	0	0	0								0	0
															0	0	0	1.94591								0	0	0	0								0	0	0	0								0.693147	1.38629
															0	0	0	1.09861								0	0	0	0								1.60944	0	0.693147	0								0.693147	1.09861
															0	0	0	2.48491								0	0	0	0								0	0	0	0.693147								0	0
															0	0	0	2.48491								0	0	0	1.09861								0	0	0	0								0	0
															0	0	0	0.693147								0	0	0	0								0	0	1.09861	1.38629								0	1.09861
															0	0	0	2.07944								0	0	0	1.79176								0	0	0	0								0.693147	1.09861
															0	0	0	2.3979								0	0	0	0								0	0	0.693147	1.38629								0.693147	0.693147
															0	0	0	1.60944								0	0	0	0								0	0	0	0.693147								0	0
															0	0	0	1.94591								0	0	0	0.693147								0	0	0	1.09861								0	0
															0	0	0	2.07944								0	0	0	0.693147								0	0	0	1.38629								0.693147	1.09861
															0	0.693147	0	1.60944								0	0	0	0.693147								0	0	0	0.693147								0	1.60944
															0	0	0	1.60944								0	0	0	0								0	0	0.693147	0.693147								0	0
															0	0	0	1.60944								0	0	0	0.693147								0	0	1.09861	1.60944								0.693147	1.60944
															0	0	0	1.38629								0	0	0	0								0	0	0	1.38629								0	0.693147
															0	0.693147	0	2.19722								0	0	0	0.693147								0	0	0	1.38629								0.693147	0
															0	0	0	1.94591								0	0	0	0								0	0	0	1.38629								0	1.38629
															0	0	0	0								0	0	0	0								0	0	0	0								0.693147	0.693147
															0	0	0	1.79176								0	0	0	0								0.693147	0	0	1.38629								0	0
															0	0	0	1.79176								0	0	0	0								0	0	0	1.60944								0	0
															0	0	0	2.07944								0	0	0	0.693147								0	0	0	0.693147								0	1.79176
															0	0	0	1.79176								0	0	0	0								0	0	0.693147	1.38629								0	1.09861
															0	0	0	2.63906								0	0	0	0								0	0	0.693147	0								0	1.09861
															0	0	0	1.79176								0	0	0	0								0	0	0	1.09861								0	1.09861
															0	0	0	2.3979								0	0	0	0								0.693147	0	0	0								0	0
															0	0	0	1.60944								0	0	0	1.38629								0	0	0	1.09861								0.693147	0
															0	0	0	1.38629								0	0	0	1.60944								0	0	0	1.38629								0	0
															0	0	0	1.60944								0	0	0	1.38629								0.693147	0	0	0								0	1.09861
															0	0	0	2.3979								0	0	0	0								0	0	0.693147	0								0.693147	0
															0	0	0	0								0	0	0	0								0	0	0.693147	0								0	0
															0	0	0	1.94591								0	0	0	0								0	0	0	0								0.693147	1.94591
															0	0	0	1.60944								0	0	0	0.693147								0	0	0	0.693147								0	1.38629
															0	0	0	1.09861								0	0	0	0								0.693147	0	0	0								0.693147	1.09861
															0	0	0	1.60944								0	0	0	1.09861								1.09861	0	0	1.09861								0	1.09861
															0	0	0	1.60944								0	0	0	0								0	0	0	0								0	1.60944
															0	0	0	2.19722								0	0	0	0								0	0	0.693147	0								0	0
															0	0	0	1.09861								0	0	0	0.693147								0	0	0	0								0	1.60944
															0	0	0	1.79176								0	0	0	1.38629								0	0	0	2.48491								0	1.38629
															0	0	0	0.693147								0	0	0	0.693147								0	0	0.693147	1.38629								0	0
															0	0	0	2.63906								0	0	0	1.09861								0.693147	0	0	1.09861								0	0.693147
															0	0	0	1.60944								0	0	0	1.79176								0	0	0	1.09861								0	0
															0	0	0	2.19722								0	0	0	1.09861								0	0	0	1.60944								0.693147	1.60944
															0	0	0	1.09861								0	0	0	1.38629								0	0	0	1.09861								0.693147	1.38629
															0	0	0	2.30259								0	0	0	0.693147								0	0	1.09861	1.38629								0	0
															0	0	0	1.79176								0	0	0	0								0	0	0	0								0	0
															0	0	0	1.38629								0	0	0	0								0.693147	0	0.693147	0.693147								0	0
															0	0	0	2.70805								0	0	0	0								0	0	0.693147	0.693147								0	1.60944
															0	0	0	1.09861								0	0	0	0								0	0	0.693147	0								0.693147	0.693147
															0	0	0	2.48491								0	0	0	0								0	0	0	0.693147								1.38629	0.693147
															0	0	0	2.89037								0	0	0	0.693147								0	0	0	1.09861								1.09861	0
															0	0	0	2.19722								0	0	0	1.09861								0	0	0.693147	0.693147								0	0.693147
															0	0	0	1.94591								0	0	0	0								0	0	0	1.60944								0	0.693147
															0	0	0	1.94591								0	0	0	0.693147								0	0	0	0								0	1.09861
															0	0	0	1.09861								0	0	0	0.693147								1.09861	0	0	0								0	0.693147
															0	0	0	2.07944								0	0	0	0.693147								1.09861	0	0	0								0	1.60944
															0	0	0	1.60944								0	0	0	0								0	0	0	0								0	1.38629
															0	0	0	1.79176								0	0	0	1.38629								0	0	0	0								0	0
															0	0	0	2.19722								0	0	0	0.693147								0	0	0.693147	0								0	1.60944
															0	0	0	1.60944								0	0	0	0								0	0	0.693147	0.693147								0	1.09861
															0	0	0	1.79176								0	0	0	0								0	0	0	0.693147								0	1.38629
															0	0	0	2.56495								0	0	0	0								0	0	0	0.693147								0	0
															0	0	0	0								0	0	0	0								0.693147	0	0	0								0.693147	1.09861
															0	0	0	0.693147								0	0	0	0								0	0	0	0								0.693147	1.09861
															0	0	0	2.77259								0	0	0	0								0	0	0.693147	1.38629								0	1.09861
															0	0	0	1.94591								0	0	0	0								0	0	1.09861	1.09861								0	1.38629
															0	0	0	2.30259								0	0	0	0.693147								0	0	0	0.693147								0	0.693147
															0	0	0	1.38629								0	0	0	0								0	0	0	0								0	1.60944
															0	0	0	1.38629								0	0	0	0								0	0	0.693147	0								0	1.09861
															0	0	0	3.04452								0	0	0	0								0	0	0	0.693147								0	1.79176
															0	0	0	0								0	0	0	0								0	0	0.693147	0								0.693147	1.38629
															0	0	0	1.60944								0	0	0	0.693147								0	0	0	2.07944								0.693147	1.09861
															0	0	0	1.94591								0	0	0	0								0	0	0	0.693147								0	0
															0	0	0	2.07944								0	0	0	0.693147								0	0	0	0.693147								0.693147	0.693147
															0	0	0	2.07944								0	0	0	0								0	0	0	0								0.693147	0
															0	0	0	1.09861								0	0	0	0.693147								0	0	0	0.693147								0.693147	1.09861
															0	0	0	2.77259								0	0	0	1.60944								0	0	1.09861	0.693147								0.693147	1.09861
															0	0	0	2.07944								0	0	0	0								0	0	0	1.60944								0	0.693147
															0	0	0	1.60944								0	0	0	0								0	0	0.693147	1.38629								0	0.693147
															0	0	0	2.89037								0	0	0	0.693147								0	0	0	1.09861								0.693147	1.09861
															0	0	0	0.693147								0	0	0	0.693147								0.693147	0	0	1.09861								0	1.38629
															0	0	0	1.60944								0	0	0	0								0	0	0	1.09861								0	1.60944
															0	0	0	0								0	0	0	1.38629								0	0	0	0								0	0.693147
															0	0	0	1.79176								0	0	0	0								0	0	0.693147	0								0	1.60944
															0	0	0	2.63906								0	0	0	0.693147								0.693147	0	0	1.09861								0	0.693147
															0	0	0	1.09861								0	0	0	0								0	0	0	1.09861								0.693147	1.38629
															0	0	0	2.3979								0	0	0	1.09861								0	0	0	0.693147								0	0
															0	0	0	1.94591								0	0	0	1.09861								0	0	0	0								0	0.693147
															0	0	0	2.83321								0	0	0	1.09861								0	0	0	1.09861								0	0
															0	0	0	0								0	0	0	0								0	0	0	1.38629								0	1.09861
															0	0	0	2.19722								0	0	0	0								0	0	0	1.38629								0	1.09861
															0	0	0	2.70805								0	0	0	0.693147								1.09861	0	0	1.60944								0	0.693147
															0	0	0	0								0	0	0	0								0.693147	0	0.693147	0.693147								0.693147	1.38629
															0	0	0	0								0	0	0	0								0	0	0.693147	1.09861								0	1.38629
															0	0	0	2.3979								0	0.693147	0	0								0	0	0	1.09861								0	1.38629
															0	0	0	0								0	0	0	0.693147								0	0	0	0								0.693147	1.60944
															0	0	0	1.60944								0	0	0	0								0	0	0.693147	0								0.693147	0
															0	0	0	0.693147								0	0	0	0								0	0	0.693147	0								0	1.60944
															0	0	0	2.30259								0	0	0	0								0	0	0	1.38629								0	1.09861
															0	0	0	2.19722								0	0	0	0								0	0	0	0.693147								0.693147	0
															0	0	0	1.94591								0	0	0	0.693147								0	0	0	0.693147								0	0
															0	0	0	1.79176								0	0	0	0								0	0	0	1.09861								0	1.09861
															0	0	0	0								0	0	0	1.79176								0	0	0	0								0	0.693147
															0	0	0	2.83321								0	0	0	0.693147								0	0	0	1.09861								0	1.09861
															0	0	0	1.60944								0	0	0	0								0	0	0	0								0	0
															0	0	0	2.30259								0	0	0	0.693147								0	0	1.09861	0								0	0
															0	0	0	2.19722								0	0	0	0.693147								0	0	0	0.693147								0	0
															0	0	0	1.79176								0	0	0	1.09861								0	0	0	1.79176								0	1.38629
															0	0	0	0.693147								0	0	0	0								0.693147	0	0	1.60944								0.693147	1.79176
															0	0	0	2.77259								0	0	0	0.693147								0	0	0	1.60944								0	1.38629
															0	0	0	0.693147								0	0	0	0								0	0	0	0								0	1.38629
															0	0	0	0								0	0	0	0								0	0	0	0.693147								0	1.38629
															0	0	0	1.94591								0	0	0	0								0	0	0	1.38629								0	0
															0	0	0	1.60944								0	0.693147	0	0								0.693147	0	0	1.60944								0	0
															0	0	0	2.19722								0	1.09861	0	0								0	0	0	0								0.693147	1.60944
															0	0	0	1.79176								0	0	0	0.693147								0	0	0	0								0	0.693147
															0	0	0	2.70805								0	0	0	0								0	0	0	1.79176								0	1.09861
															0	0	0	1.09861								0	0	0	0.693147								0	0	0	1.09861								0.693147	0.693147
															0	0	0	1.09861								0	0	0	0								0	0	0	1.38629								0	0
															0	0	0	1.38629								0	0	0	0								0.693147	0	0	1.09861								0	0
															0	0	0	0								0	0	0	0								0	0	0	0								0	1.38629
															0	0	0	2.48491								0	0	0	0.693147								0	0	0	0.693147								1.09861	0.693147
															0	0	0	0.693147								0	0	0	1.09861								0.693147	0	0	0								0.693147	0
															0	0	0	2.19722								0	0	0	0.693147								1.09861	0	0	0.693147								0	1.09861
															0	0	0	0								0	0	0	0.693147								0	0	0	0								0	0
															0	0	0	2.48491								0	0	0	0								0	0	0.693147	0								0	1.38629
															0	0	0	1.60944								0	0	0	0.693147								0	0	0	1.09861								0	1.60944
															0	0	0	2.19722								0	0	0	1.38629								0.693147	0	0.693147	0								0	0
															0	0	0	2.30259								0	0	0	0								0	0	0	1.09861								0.693147	0
															0	0	0	2.56495								0	0	0	0								0	0	0	1.09861								0	0.693147
															0	0	0	0								0	0	0	0								0	0	0.693147	0								0.693147	1.38629
															0	0	0	2.48491								0	0	0	0.693147								0.693147	0	0	0								0	1.09861
															0	0	0	1.94591								0	0	0	1.09861								0	0	0	0.693147								1.09861	1.38629
															0	0	0	1.94591								0	0	0	0								0	0	0	0								0	1.60944
															0	0	0	2.63906								0	0	0	0.693147								0	0	0	0.693147								0	1.60944
															0	0	0	1.94591								0	0	0	1.38629								0	0	0	0								0	1.09861
															0	0	0	0								0	0	0	1.09861								0	0	0	0								1.09861	1.38629
															0	0	0	1.38629								0	0	0	0.693147								0	0	0	1.60944								0	0.693147
															0	0	0	1.60944								0	0	0	2.3979								0	0	0	1.38629								0	0.693147
															0	0	0	1.79176								0	0	0	0								0	0	0	0								1.09861	1.38629
															0	0	0	1.38629								0	0	0	1.38629								0	0	0.693147	1.38629								0	1.38629
															0	0	0	1.38629								0	0	0	0								0.693147	0	0	2.19722								0	1.38629
															0	0	0	0.693147								0	0	0	0.693147								0	0	0	0.693147								0	0.693147
															0	0	0	2.63906								0	0	0	1.60944								0	0	1.09861	1.09861								0.693147	0
															0	0	0	2.99573								0	0	0	1.09861								0	0	0	0								0	0
															0	0	0	0								0	0	0	0								0	0	0	0								0	1.79176
															0	0	0	1.79176								0	0	0	0								0.693147	0	0.693147	0.693147								0	0
															0	0	0	0								0	0	0	0.693147								0	0	0	0.693147								0.693147	0
															0	0	0	1.79176								0	0	0	1.79176								0.693147	0	0.693147	0.693147								0	0
															0	0	0	1.94591								0	0	0	0								0	0	0	0.693147								0.693147	0
															0	0	0	0								0	0	0	1.09861								0.693147	0	0.693147	0.693147								0	2.07944
															0	0	0	0								0	0	0	0								0	0	0.693147	0								0.693147	1.38629
															0	0	0	1.79176								0	0	0	0								0.693147	0	0	0.693147								0.693147	1.09861
															0	0	0	2.48491								0	0	0	2.07944								0	0	0	1.38629								0	1.38629
															0	0	0	1.09861								0	0	0	0.693147								0	0	0	0.693147								0	1.38629
															0	0	0	0.693147								0	0	0	0.693147								0	0	0	0.693147								0.693147	1.38629
															0	0	0	2.30259								0	0	0	0.693147								0	0	0	0.693147								0	0.693147
															0	0	0	0								0	0	0	1.09861								0	0	0	0								0	0
															0	0	0	1.09861								0	0	0	0								0	0	0	0.693147								1.38629	1.09861
															0	0	0	2.77259								0	0	0	0								0	0	0.693147	0.693147								0	1.60944
															0	0	0	0								0	0	0	0								0	0	0	0								0	1.09861
															0	0	0	1.38629								0	0	0	0								0	0	0	0								0	0.693147
															0	0	0	2.30259								0	0	0	0.693147								0	0	0	0.693147								0	1.79176
															0	0	0	1.94591								0	0	0	0.693147								0	0	0	1.09861								0	0
															0	0	0	2.19722								0	0	0	0								0	0	1.09861	0								0	1.38629
															0	0	0	2.30259								0	0	0	0								0	0	0	1.60944								0.693147	1.79176
															0	0	0	1.94591								0	0	0	0								0	0	0	2.07944								0.693147	1.38629
															0	0	0	1.79176								0	0	0	0.693147								0	0	0	0								0	1.09861
															0	0	0	1.79176								0	0	0	0								0	0	0	1.38629								0	0.693147
															0	0	0	1.79176								0	0	0	1.09861								0	0	0	1.79176								0	1.09861
															0	0	0	2.77259								0	0	0	0.693147								0	0	0.693147	1.09861								0	0
															0	0	0	1.79176								0	0.693147	0	0.693147								0	0	0	1.38629								0.693147	0
															0	0	0	1.38629								0	0	0	0								0	0	0.693147	0								0.693147	1.38629
															0	0	0	2.56495								0	0	0	0.693147								0	0	0.693147	1.09861								0	0
															0	0.693147	0	2.63906								0	0	0	0.693147								0	0	0	0								0	1.09861
															0	0	0	1.94591								0	0	0	1.09861								1.09861	0	0	0.693147								0	0
															0	0	0	2.07944								0	0	0	0								0	0	0	1.09861								0	1.09861
															0	0	0	1.79176								0	0	0	1.60944								0	0	0	1.38629								0.693147	0
															0	0	0	1.79176								0	0	0	0								0	0	0	2.19722								0	1.09861
															0	0	0	1.09861								0	0	0	0								0	0	0	1.09861								0	1.38629
															0	0	0	2.63906								0	0	0	1.38629								0	0	0	0								0	1.09861
															0	0	0	1.94591								0	0	0	1.09861								0	0	0	0								0	0.693147
															0	0	0	2.48491								0	0	0	0								0	0	0.693147	0								0	1.09861
															0	0	0	2.48491								0	0	0	0								0	0	0	0								0	1.09861
															0	0	0	0								0	0	0	0								0	0	0	0								0.693147	1.09861
															0	0	0	1.94591								0	0	0	1.09861								0	0	0	1.38629								0	0
															0	0	0	1.79176								0	0	0	0.693147								0	0	0	1.38629								0	1.94591
															0	0	0	2.07944								0	0	0	0.693147								0	0	0	0								0.693147	1.09861
															0	0	0	2.19722								0	0	0	0.693147								0	0	0	1.38629								0.693147	1.60944
															0	0	0	2.3979								0	0	0	0								0	0	0	0.693147								0	0
															0	0	0	3.04452								0	0	0	1.09861								0	0	0	0								0.693147	0.693147
															0	0	0	2.19722								0	0	0	0.693147								0	0	0	1.38629								0	1.09861
															0	0	0	1.38629								0	0	0	1.38629								0	0	0	1.09861								0	0.693147
															0	0	0	1.09861								0	0	0	0.693147								0	0	0	1.09861								0.693147	0
															0	0	0	2.83321								0	0	0	0								0	0	0	0								0	0
															0	0	0	1.38629								0	0	0	0								0	0	0	0.693147								0	1.09861
															0	0	0	0								0	0	0	0								0	0	0	0.693147								0	1.38629
															0	0	0	1.94591								0	0	0	1.09861								0	0	0	0.693147								0	0
															0	0	0	1.79176								0	0	0	0								0.693147	0	0.693147	0.693147								0	1.38629
															0	0	0	1.09861								0	0	0	1.09861								0.693147	0	0.693147	0.693147								0	0
															0	0	0	1.94591								0	0	0	0.693147								0	0	0	1.60944								0.693147	1.09861
															0	0	0	1.94591								0	0	0	0								0	0	0	0								0	0
															0	0	0	1.09861								0	0	0	0.693147								0	0	0	0								0	1.38629
															0	0	0	1.94591								0	0	0	0.693147								0	0	0	1.09861								0.693147	1.09861
															0	0	0	0								0	0	0	0								0	0	0.693147	0								0	1.09861
															0	0	0	1.60944								0	0	0	1.60944								0	0	0	1.79176								0.693147	1.38629
															0	0	0	0								0	0.693147	0	0								0	0	0	1.09861								0	0.693147
															0	0	0	2.30259								0	0.693147	0	0								0	0	0.693147	1.09861								0.693147	1.38629
															0	0	0	2.56495								0	0	0	0.693147								0	0	0	0								0	1.60944
															0	0	0	2.19722								0	0	0	0.693147								0	0	0.693147	0								0	0
															0	0	0	0.693147								0	0	0	0								0.693147	0	0	0								0	0.693147
															0	0	0	0								0	0	0	0								0	0	0	1.09861								0	0
															0	0	0	1.94591								0	0	0	0								0	0	0	0.693147								0	1.60944
															0	0	0	0								0	0.693147	0	0								0.693147	0	0	1.09861								0	1.38629
															0	0	0	1.94591								0	0	0	0								0	0	0	1.60944								0	0
															0	0	0	2.07944								0	0	0	0								0	0	0.693147	0								0	1.94591
															0	0	0	0								0	0	0	0.693147								0	0	0	0.693147								0	1.38629
															0	0	0	1.60944								0	0	0	0								0.693147	0	0	0								0	0
															0	0	0	2.63906								0	0	0	1.09861								0	0	0.693147	0.693147								0	1.94591
															0	0	0	1.09861								0	0	0	0								0	0	0	0								0	0
															0	0	0	1.38629								0	0	0	0								0.693147	0	0	0								0	1.09861
															0	0	0	2.19722								0	0	0	1.09861								0	0	0	1.38629								0	1.09861
															0	0	0	1.94591								0	0	0	0								0	0	0.693147	0								0	0
															0	0	0	2.19722								0	0	0	1.79176								0.693147	0	0	1.60944								0.693147	0.693147
															0	0	0	1.09861								0	0	0	0								0	0	0	0								0.693147	0.693147
															0	0	0	2.3979								0	0	0	0.693147								0	0	0	0								0	1.60944
															0	0	0	1.09861								0	0	0	0								0.693147	0	0	1.09861								0.693147	1.38629
															0	0	0	2.30259								0	0	0	0.693147								0	0	1.09861	1.09861								0	1.60944
															0	0	0	1.38629								0	0	0	0.693147								0	0	0	0								0.693147	0.693147
															0	0	0	1.38629								0	0	0	0								0	0	0	1.38629								0	0
															0	0	0	2.30259								0	0	0	0								0	0	0.693147	0								0.693147	1.38629
															0	0	0	1.60944								0	0	0	0								0	0	0	0.693147								0.693147	1.38629
															0	0	0	1.09861								0	0	0	0								0	0	0	0								0.693147	0
															0	0	0	1.38629								0	0	0	0								0	0	0	0								0	0.693147
															0	0	0	0								0	0	0	0.693147								0.693147	0	0	0								0	1.38629
															0	0	0	2.30259								0	0	0	1.09861								0	0	0	1.09861								0	1.60944
															0	0	0	1.60944								0	0	0	0								0	0	0	1.38629								0.693147	1.38629
															0	0	0	2.63906								0	0	0	0.693147								0.693147	0	0	0.693147								0	1.09861
															0	0	0	1.60944								0	0	0	0.693147								0	0	1.09861	0								0	1.09861
															0	0	0	1.60944								0	0	0	0								0	0	0	0								0.693147	0.693147
															0	0	0	1.94591								0	0	0	0.693147								0	0	0	0.693147								0	1.09861
															0	0	0	2.07944								0	0	0	1.09861								0.693147	0	0	0								0.693147	1.09861
															0	0	0	2.48491								0	0	0	0								0	0	0	0								0	1.09861
															0	0	0	2.56495								0	0	0	0.693147								0	0	0	0.693147								0	1.38629
															0	0	0	0.693147								0	0	0	0								0	0	0.693147	0								0.693147	0
															0	0	0	1.09861								0	0	0	0								1.09861	0	0	1.09861								0	0.693147
															0	0	0	2.3979								0	0	0	0.693147								0	0	0	0.693147								0	0.693147
															0	0	0	2.63906								0	0	0	0.693147								0	0	0	0								0	1.09861
															0	0	0	1.38629								0	0	0	0.693147								0	0	0	1.09861								0.693147	1.09861
															0	0	0	1.38629								0	0	0	0.693147								0	0	0	0.693147								0	1.38629
															0	0	0	1.79176								0	0	0	0.693147								0	0	0	0.693147								0	1.09861
															0	0	0	2.07944								0	0	0	0.693147								0	0	0	0								0	0.693147
															0	0	0	1.94591								0	0	0	0								0	0	0	0.693147								0	1.38629
															0	0	0	2.19722								0	0	0	1.09861								0	0	0	1.38629								0	0.693147
															0	0	0	0								0	0.693147	0	0								0	0	0	1.09861								0.693147	1.60944
															0	0	0	0								0	0	0	0								0.693147	0	0.693147	0								0.693147	1.09861
															0	0	0	0.693147								0	0	0	0.693147								0.693147	0	0	1.38629								0.693147	1.60944
															0	0	0	1.60944								0	0	0	0								0.693147	0	0	0.693147								0	1.09861
															0	0	0	1.60944								0	0	0	1.60944								0	0	0	1.09861								0	1.38629
															0	0	0	0								0	0	0	1.09861								0.693147	0	0	1.09861								0	1.60944
															0	0	0	1.79176								0	0	0	1.60944								0	0	0	1.60944								0	0
															0	0	0	1.09861								0	0	0	1.09861								0.693147	0	0	1.09861								0.693147	0
															0	0	0	2.30259								0	0	0	0.693147								0	0	0	0.693147								0.693147	1.09861
															0	0	0	2.48491								0	0	0	1.79176								0	0	0	1.09861								0	0.693147
															0	0	0	2.3979								0	0	0	0								0	0	0	1.38629								0	1.38629
															0	0	0	1.94591								0	0	0	0.693147								0	0	0	1.09861								0	0
															0	0	0	1.79176								0	0	0	0								0	0	0	1.09861								0	1.09861
															0	0	0	2.19722								0	0	0	0								0	0	0	0.693147								0	0
															0	0	0	2.07944								0	0	0	0.693147								0.693147	0	0	1.60944								0	1.09861
															0	0	0	1.09861								0	0	0	1.09861								0.693147	0	0	1.79176								0	1.09861
															0	0	0	0								0	0	0	0.693147								0	0	0	0.693147								0	0
															0	0	0	0								0	0	0	0								0	0	0.693147	0.693147								0	1.09861
															0	0	0	2.30259								0	0	0	1.09861								0	0	0	1.09861								0	0
															0	0	0	2.77259								0	0	0	0								0	0	0	1.09861								0.693147	1.09861
															0	0	0	2.77259								0	0	0	1.38629								0.693147	0	0	1.09861								0.693147	0.693147
															0	0	0	0.693147								0	0	0	0								0	0	0	0.693147								0.693147	0
															0	0	0	2.19722								0	0	0	0.693147								0	0	0	0								0	0
															0	0	0	2.19722								0	0	0	0								0	0	0	0								0	0.693147
															0	0	0	1.38629								0	0	0	0.693147								0	0	0.693147	1.09861								0	0.693147
															0	0	0	2.3979								0	0	0	1.38629								1.09861	0	0.693147	0.693147								0	1.60944
															0.693147	0	0	0								0	0	0	0								0	0	0	0								1.09861	1.09861
															0	0	0	2.48491								0	0	0	0								0	0	0	0								0.693147	1.60944
															0	0	0	2.70805								0	0	0	0.693147								0	0	0	0.693147								0.693147	0
															0	0	0	0								0	0	0	0								0	0	0.693147	1.09861								0	1.09861
															0	0	0	1.79176								0	0	0	1.60944								0.693147	0	0	1.09861								0	0
															0	0	0	0.693147								0	0	0	0								0	0	0	0.693147								0.693147	0
															0	0	0	2.48491								0	0	0	0.693147								0	0	0	1.94591								0	0.693147
															0	0	0	1.09861								0	0	0	1.09861								0	0	0	0.693147								1.09861	1.09861
															0	0	0	0.693147								0	0	0	0.693147								0	0	0.693147	0.693147								0	0.693147
															0	0	0	0.693147								0	0	0	1.38629								1.38629	0	0	1.38629								0	0
															0	0	0	1.60944								0	0	0	0								0	0	0	1.09861								0.693147	2.07944
															0	0	0	0								0	0	0	0								0	0	0	1.94591								0	1.09861
															0	0	0	2.89037								0	0	0	0								0.693147	0	0.693147	1.79176								0	0.693147
															0	0	0	1.38629								0	0	0	0								0	0	0	0.693147								0	0
															0	0	0	2.3979								0	0	0	0								0.693147	0	0	1.79176								0.693147	1.79176
															0	0	0	0.693147								0	0	0	0								0	0	0	0								0	1.60944
															0	0	0	1.60944								0	0	0	0								0	0	0.693147	1.09861								0.693147	1.38629
															0	0	0	1.60944								0	0	0	1.09861								0	0	0	0								1.38629	0.693147
															0	0	0	1.94591								0	0	0	0								0	0	0	0								0	0.693147
															0	0	0	0								0	0	0	0.693147								0	0	0	1.38629								0	0
															0	0	0	2.70805								0	0	0	1.09861								0	0	0	0								0	0
															0	0	0	1.09861								0	0	0	0								0	0	0.693147	1.09861								0	1.09861
															0	0	0	2.19722								0	0	0	1.09861								0	0	0	0.693147								0	0
															0	0	0	2.19722								0	0	0	0								0	0	0	0								0	0
															0	0	0	2.48491								0	0	0	1.38629								0	0	0	0.693147								0	1.94591
															0	0	0	2.99573								0	0	0	0.693147								0	0	0.693147	1.09861								0	1.38629
															0	0	0	1.60944								0	0	0	0.693147								0	0	0	1.09861								0.693147	1.09861
															0	0	0	2.30259								0	0	0	0.693147								0.693147	0	0.693147	0.693147								0	1.38629
															0	0	0	2.48491								0	0	0	0.693147								0	0	0	1.60944								0	0
															0	0	0	1.94591								0	0	0	1.79176								0	0	0	0								0	1.09861
															0	0	0	2.19722								0	0	0	1.38629								0	0	0.693147	0								0	1.09861
															0	0	0	1.79176								0	0	0	0								1.09861	0	0.693147	0.693147								0.693147	0
															0	0	0	2.30259								0	0	0	0								0	0	0	0								0	0
															0	0	0	2.07944								0	0	0	0								0	0	0.693147	1.09861								1.09861	0
															0	0	0	1.60944								0	0	0	0								0	0	0	0								0	1.09861
															0	0	0	1.60944								0	0	0	0.693147								0.693147	0	1.38629	0.693147								0.693147	1.09861
															0	0	0	2.07944								0	0	0	0								0	0	0	0								0	1.60944
															0	0	0	2.30259								0	0	0	0								0	0	0	0.693147								0	0.693147
															0	0	0	1.09861								0	0	0	0								0	0	0	1.09861								0.693147	1.94591
															0	0	0	2.19722								0	0	0	0								0	0	0	0								0	1.09861
															0	0	0	2.56495								0	0	0	0								0.693147	0	0	0								0	0
															0	0	0	1.09861								0	0	0	0								0	0	0	1.79176								0	1.60944
															0	0	0	0								0	0	0	0								0	0	0	1.79176								0	0.693147
															0	0	0	2.99573								0	0	0	0.693147								0	0	0	0								0	0
															0	0	0	2.30259								0	0	0	1.38629								0	0	0	0.693147								0.693147	1.60944
															0	0	0	1.38629								0	0	0	1.09861								0	0	0.693147	0								1.38629	0.693147
															0	0	0	2.19722								0	0	0	0								1.38629	0	0	1.38629								0	0.693147
															0	0	0	2.19722								0	0	0	1.09861								0	0	0	0								0	1.09861
															0	0	0	1.60944								0	0	0	0.693147								0	0	0	0								0	0
															0	0	0	0								0	0	0	0								0.693147	0	0	1.09861								0.693147	0
															0	0	0	0								0	0	0	0								0.693147	0	0.693147	0.693147								0	0
															0	0	0	0								0	0	0	0.693147								0	0	0	0								0	1.09861
															0	0	0	0								0	0	0	0								0	0	0	0								0	1.38629
															0	0	0	2.3979								0	0	0	0.693147								0	0	0	1.60944								0.693147	0.693147
															0	0	0	2.19722								0	0.693147	0	1.79176								0	0	0	1.09861								0	0.693147
															0	0	0	1.60944								0	0	0	0								0	0	0.693147	1.60944								0	0.693147
															0	0	0	2.30259								0	0	0	0.693147								0	0	0	1.09861								0	1.09861
															0	0	0	0.693147								0	0	0	0								1.09861	0	0	0								0	1.09861
															0	0	0	2.94444								0	0	0	1.09861								0	0	0	1.60944								0	1.94591
															0	0	0	2.30259								0	0	0	0.693147								0	0	0.693147	1.38629								0.693147	0.693147
															0	0	0	2.3979								0	0	0	0.693147								0	0	0.693147	0.693147								0	1.79176
															0	0.693147	0	2.56495								0	0	0	1.09861								0	0	0	0								1.09861	1.38629
															0	0	0	1.94591								0	0	0	1.38629								0	0	0	1.60944								1.09861	1.38629
															0	0	0	2.48491								0	0	0	0.693147								0	0	0.693147	1.09861								0.693147	1.60944
															0	0	0	1.60944								0	0	0	0								0	0	0	0								0	1.60944
															0	0	0	2.56495								0	0	0	1.09861								0	0	0.693147	1.38629								0.693147	1.38629
															0	0	0	1.09861								0	0	0	1.09861								0	0	0	1.38629								0.693147	1.09861
															0	0	0	0.693147								0	0	0	0								0	0	0	1.38629								0	0
															0	0	0	2.77259								0	0	0	0.693147								0	0	0	0.693147								0	1.09861
															0	0	0	0								0	0	0	0								0	0	0	0.693147								0	0.693147
															0	0	0	2.30259								0	0	0	0								0	0	0	0								0	2.07944
															0	0	0	2.63906								0	0	0	0.693147								0	0	0	0.693147								0	0
															0	0	0	1.79176								0	0	0	0								0	0	0	0.693147								0	0
															0	0	0	1.38629								0	0	0	0								0	0	1.09861	1.79176								0.693147	1.09861
															0	0	0	0								0	0	0	0								0	0	0.693147	0								0	1.09861
															0	0	0	2.07944								0	0	0	0								0	0	0	0								0.693147	1.09861
															0	0	0	3.21888								0	0	0	0.693147								0	0	0	0								0	1.60944
															0	0	0	2.30259								0	0	0	0								0	0	0	0.693147								0	0
															0	0	0	2.63906								0	0	0	0.693147								0	0	0	0								0	1.60944
															0	0	0	1.94591								0	0	0	1.60944								0	0	0	0								0.693147	0.693147
															0	0	0	1.94591								0	0	0	0.693147								0	0	0	0.693147								0	0
															0	0	0	2.56495								0	0	0	0								0	0	0	1.09861								0.693147	0
															0	0	0	1.09861								0	0	0	0								0	0	0	1.60944								0.693147	1.09861
															0	0	0	1.79176								0	0	0	0								0.693147	0	0.693147	1.38629								0	1.09861
															0	0	0	1.38629								0	0	0	0								0	0	0	0								0	0.693147
															0	0	0	1.94591								0	0	0	0.693147								0	0	0.693147	0								0	1.09861
															0	0	0	1.60944								0	0	0	0								0	0	0	0.693147								0	0
															0	0	0	1.79176								0	0	0	0.693147								0	0	0	1.38629								0	0
															0	0	0	0.693147								0	0	0	0.693147								0	0	0	0								0	1.09861
															0	0	0	0								0	0	0	0								0	0	0	1.38629								0.693147	0
															0	0	0	1.79176								0	0	0	0								0	0	0.693147	0.693147								0	1.60944
															0	0	0	1.79176								0	0	0	0								0	0	0	0								0.693147	1.79176
															0	0	0	2.19722								0	0	0	0								0	0	0	0.693147								0	1.09861
															0	0	0	3.13549								0	0	0	0.693147								0	0	0	0.693147								0	1.09861
															0	0	0	0.693147								0	0	0	0								0	0	0	0.693147								0	1.60944
															0	0	0	1.60944								0	0	0	0.693147								0	0	0	1.09861								0	0
															0	0	0	1.79176								0	0	0	0								0	0	0	1.38629								0.693147	1.09861
															0	0	0	2.70805								0	1.09861	0	0								0	0	0	0.693147								0	1.09861
															0	0	0	0								0	0	0	0								0	0	0	1.09861								0	1.09861
															0	0	0	1.09861								0	0	0	0								0	0	0.693147	1.09861								0	0
															0	0	0	2.30259								0	0	0	0								0	0	0	0								0	1.09861
															0	0	0	1.94591								0	0	0	1.09861								0	0	0	0								0	1.38629
															0	0	0.693147	1.09861								0	0	0	0.693147								0	0	1.09861	1.38629								0.693147	0
															0	0	0	1.60944								0	0	0	0								0	0	0	0.693147								0.693147	1.60944
															0	0	0	1.09861								0	0	0	1.09861								0	0	0	0.693147								0.693147	0
															0	0	0	2.07944								0	0	0	0.693147								0	0	0	0								0.693147	1.09861
															0	0	0	2.77259								0	0	0	0.693147								0	0	0	0								0	0.693147
															0	0	0	2.56495								0	0	0	0.693147								0	0	0	0								1.09861	1.09861
															0	0	0	2.30259								0	0	0	0								0	0	0	2.07944								0	0
															0	0	0	1.09861								0	0	0	0								0	0	0	1.79176								0	1.09861
															0	0	0	2.19722								0	0	0	1.09861								0	0	0.693147	1.09861								0.693147	0
															0	0	0	1.38629								0	0	0	1.38629								0	0	0.693147	0.693147								0	1.38629
															0	0	0	2.19722								0	0	0	0.693147								0	0	0	1.09861								0	1.09861
															0	0	0	2.63906								0	0	0	0.693147								0	0	0	0								0	1.09861
															0	0	0	2.30259								0	0	0	0								0	0	0	1.09861								0	0
															0	0	0	1.09861								0	0	0	0								0	0	0	1.38629								0	0
															0	0	0	2.07944								0	0	0	0.693147								0.693147	0	0.693147	1.38629								0	1.09861
															0	0	0	0								0	0	0	0								0	0	0	0.693147								0.693147	1.79176
															0	0	0	2.3979								0	0	0	0.693147								0	0	0	0.693147								0	0.693147
															0	0	0	0								0	0	0	0								0	0	0.693147	0								0.693147	0.693147
															0	0	0	2.3979								0	0	0	0.693147								0	0	0	1.60944								0	1.09861
															0	0	0	0.693147								0	0	0	0								0	0	0	0								0.693147	1.09861
															0	0	0	2.3979								0	0	0	1.38629								0	0	0.693147	1.38629								0	1.09861
															0	0	0	2.19722								0	0	0	0								0	0	0	0								0	1.09861
															0	0	0	1.79176								0	0	0	0								0	0	0	0								0	0
															0	0	0	2.07944								0	0	0	1.09861								0	0	0	1.60944								0	1.60944
															0	0	0	1.09861								0	0	0	1.38629								0	0	0	0								0.693147	0
															0	0	0	1.09861								0	0	0	1.09861								0	0	0	0								0.693147	1.38629
															0	0	0	2.3979								0	0	0	0								0.693147	0	0	0.693147								0.693147	1.09861
															0	0	0	0.693147								0	0	0	0								0	0	0	0.693147								0.693147	0.693147
															0	0	0	1.60944								0	0	0	0								0	0	0.693147	0.693147								0	0
															0	0	0	1.60944								0	0	0	0								0	0	0	0								0.693147	0.693147
															0	0	0	0								0	0	0	0								0	0	0.693147	0.693147								0.693147	0
															0	0	0	2.77259								0	0	0	0								0	0	0	0								0	1.38629
															0	0	0	2.48491								0	0	0	1.38629								0	0	0	1.38629								0	0
															0	0	0	1.09861								0	0	0	0								0.693147	0	0	0.693147								0	0
															0	0	0	1.60944								0	0	0	1.38629								0	0	0.693147	0.693147								0	0
															0	0	0	2.83321								0	0	0	0.693147								0	0	0	0								0	0.693147
															0	0	0	2.94444								0	0	0	1.09861								0.693147	0	0	0								0	0
															0	0	0	1.79176								0	0	0	0								0	0	0	0								0.693147	1.09861
															0	0	0	2.30259								0	0	0	0								0	0	0	1.60944								0.693147	0
															0	0	0	0.693147								0	0	0	0								0	0	0	0								0.693147	1.09861
															0	0	0	0								0	0	0	0								0	0	0.693147	2.07944								0	1.79176
															0	0	0	0								0	0	0	0								0.693147	0	0.693147	0								0	1.60944
															0	0	0	1.79176								0	0	0	0								0	0	0	0								0.693147	0
															0	0	0	2.56495								0	0	0	1.09861								0	0	0	0								0	1.38629
															0	0	0	2.3979								0	0	0	0.693147								0	0	0	0								0	0.693147
															0	0	0	2.48491								0	0	0	0								0	0	0	1.60944								0.693147	1.38629
															0	0	0	1.38629								0	0	0	0.693147								0	0	0	0.693147								0	1.09861
															0	0	0	1.60944								0	0	0	0								0	0	0	2.56495								0	0
															0	0	0	1.38629								0	0	0	0								0	0	0.693147	0								0.693147	1.79176
															0	0	0	2.19722								0	0	0	0								0	0	0.693147	0.693147								0	0
															0	0	0	2.19722								0	0	0	0								0	0	0	0.693147								0.693147	0
															0	0	0	1.79176								0	0	0	0								0	0	0	1.60944								0	1.38629
															0	0	0	1.09861								0	0	0	1.79176								0	0	0	0								0	1.38629
															0	0	0	1.94591								0	0	0	0								0	0	0	0.693147								0	0.693147
															0	0	0	2.19722								0	0	0	0								0.693147	0	0	0.693147								0	0
															0	0	0	1.79176								0	0	0	0								0.693147	0	0.693147	0								0	1.94591
															0	0	0	2.48491								0	0	0	0.693147								0	0	0	0.693147								0	1.60944
															0	0	0	2.07944								0	0	0	1.09861								0	0	0.693147	0								0	0
															0	0	0	0.693147								0	0	0	0.693147								0.693147	0	0	1.38629								0	0
															0	0	0	1.38629								0	0	0	0.693147								0	0	0	0.693147								0	0.693147
															0	0	0	2.07944								0	0	0	0								0	0	0.693147	0.693147								0	1.09861
															0	0	0	0.693147								0	0	0	0.693147								0	0	0.693147	0								0	1.09861
															0	0	0	0								0	0	0	0.693147								0	0	0	0.693147								0	1.79176
															0	0	0	1.38629								0	0	0	0.693147								0	0	0.693147	0.693147								0	1.09861
															0	0	0	2.83321								0	0	0	0.693147								0	0	0.693147	0								0.693147	1.60944
															0	0	0	1.09861								0	0	0	0								0	0	0.693147	1.09861								0	0
															0	0	0	2.19722								0	0	0	0.693147								0	0	0	0								0	0.693147
															0	0	0	2.56495								0	0	0	0								0	0	0	0.693147								1.09861	1.38629
															0	0	0	0.693147								0	0	0	0								0	0	0	1.79176								0	1.60944
															0	0	0	2.56495								0	0	0	0								0	0	0	0								0	0.693147
															0	0	0	2.19722								0	0	0	0.693147								0	0	0	0.693147								0.693147	0.693147
															0	0	0	2.3979								0	0	0	0.693147								0	0	0	0.693147								0.693147	0.693147
															0	0	0	0								0	0	0	1.60944								0	0	0	1.38629								0	0.693147
															0	0	0	1.94591								0	0	0	1.09861								0	0	0.693147	1.09861								0.693147	0.693147
															0	0	0	1.94591								0	0	0	0.693147								0	0	0.693147	1.09861								0.693147	1.38629
															0	0	0	1.79176								0	0	0	0								0	0	0.693147	1.60944								0	0
															0	0	0	1.60944								0	0	0	0								0	0	0	1.94591								0	0.693147
															0	0	0	0.693147								0	0	0	0.693147								0	0	0	0								0.693147	0
															0	0	0	2.07944								0	0	0	0								0	0	0	1.38629								1.09861	1.09861
															0	0	0	1.94591								0	0	0	1.38629								0	0	0.693147	0								0	1.38629
															0	0	0	2.07944								0	0	0	0.693147								0	0	0.693147	0								0.693147	0.693147
															0	0	0	2.30259								0	0	0	0								0	0	0.693147	1.38629								0	0.693147
															0	0	0	2.77259								0	0	0	0.693147								0.693147	0	0	0.693147								0	0
															0	0	0	1.38629								0	0	0	1.09861								0.693147	0	0	1.38629								0	1.38629
															0	0	0	0.693147								0	0	0	0								0.693147	0	0	1.38629								0	0
															0	0	0	2.48491								0	0	0	0								0	0	0	0.693147								0	1.38629
															0	0	0	2.30259								0	0	0	0								0	0	1.09861	0								0	2.56495
															0	0	0	2.94444								0	0	0	0								0	0	0	0								0	0
															0	0	0	0								0	0	0	1.38629								0	0	0	0.693147								0	0
															0	0	0	1.94591								0	0	0	0.693147								0	0	0.693147	1.38629								0.693147	1.09861
															0	0	0	1.09861								0	0	0	1.09861								0	0	0.693147	0								0	0
															0	0	0	0.693147								0	0	0	0								0	0	0.693147	2.07944								0	0.693147
															0	0	0	1.09861								0	0	0	0.693147								0	0	0	0.693147								0	1.09861
															0	0	0	1.79176								0	0	0	0								0.693147	0	0	0.693147								0	1.60944
															0	0	0	2.56495								0	0	0	0.693147								0	0	0	0.693147								0	0.693147
															0	0.693147	0	2.56495								0	0	0	1.09861								0	0	0	1.09861								0	0
															0	0	0	2.77259								0	0	0	1.09861								0	0	0	0								0.693147	1.09861
															0	0	0	1.60944								0	0	0	0								0	0	0.693147	0								0.693147	1.60944
															0	0	0	2.3979								0	0	0	1.38629								0.693147	0	1.09861	1.09861								0	0.693147
															0	0	0	2.07944								0	0	0	0								0.693147	0	0	1.09861								0	0
															0	0	0	2.30259								0	0	0	0								0	0	0	1.60944								0.693147	1.09861
															0	0	0	2.56495								0	0	0	1.60944								0	0	0.693147	0								0	1.79176
															0	0	0	0								0	0	0	1.09861								0	0	0	0								0	0
															0	0	0	1.94591								0	0	0	0.693147								0	0	0.693147	0								0	0.693147
															0	0	0	0								0	0	0	0								0.693147	0	0	1.38629								0	1.09861
															0	0	0	1.38629								0	0	0	0								0	0	0	1.38629								0.693147	1.09861
															0	0	0	0								0	0	0	0								0	0	0.693147	1.09861								0	1.09861
															0	0	0	1.79176								0	0	0	1.79176								0	0	0.693147	1.79176								0	0
															0	0.693147	0	1.09861								0	0	0	1.09861								0	0	0.693147	1.38629								0.693147	0.693147
															0	0	0	2.56495								0	0	0	1.38629								0	0	0	0								0	0.693147
															0	0	0	1.94591								0	0	0	0								0	0	0	1.38629								0.693147	0
															0	0	0	1.38629								0	0	0	0								0	0	0	1.38629								0	1.38629
															0	0	0	2.70805								0	0	0	0.693147								0	0	0	1.09861								0	1.09861
															0	0	0	1.79176								0	0	0	0								0	0	0.693147	1.09861								0	0
															0	0	0	1.79176								0	0	0	0								0.693147	0	0	0								1.09861	1.09861
															0	0	0	1.09861								0	0	0	0								0	0	0	1.09861								0	0.693147
															0	0	0	0.693147								0	0	0	0								0	0	0.693147	0								0	0
															0	0	0	2.83321								0	0	0	0.693147								0	0	0	0.693147								0	0
															0	0	0	1.38629								0	0	0	0								0	0	0	1.09861								0	0
															0	0	0	2.56495								0	0	0	0.693147								0	0	0	0								0	1.09861
															0	0	0	2.19722								0	0	0	0								0	0	0	1.38629								0.693147	1.09861
															0	0	0	0								0	0	0	0								0	0	0.693147	0								0	1.38629
															0	0	0	1.60944								0	0	0	1.09861								0.693147	0	0	0.693147								0.693147	1.09861
															0	0	0	1.60944								0	0	0	1.09861								0	0	0	1.09861								0	1.79176
															0	0	0	2.83321								0	0	0	0.693147								0	0	0.693147	0.693147								0	1.38629
															0	0	0	2.07944								0	0	0	0								0.693147	0	0	0.693147								0.693147	1.09861
															0	0	0	2.19722								0	0	0	0.693147								0	0	0	0								0	1.38629
															0	0	0	2.19722								0	0	0	0								0	0	0	0								0	0
															0	0	0	1.79176								0	0	0	0.693147								0	0	0	1.38629								0	0
															0	0	0	2.70805								0	0	0	0								0	0	0	0.693147								0	0.693147
															0	0	0	1.38629								0	0	0	0.693147								0	0	0.693147	0								0	1.38629
															0	0	0	2.3979								0	0	0	1.60944								0	0	0	0								0	0.693147
															0	0	0	2.19722								0	0	0	0.693147								0.693147	0	0	0.693147								0	1.38629
															0	0	0	0.693147								0	0	0	0								0	0	0	0								0	0
															0	0	0	1.94591								0	0	0	0								0	0	0	1.79176								0	0
															0	0	0	1.94591								0	0	0	0								0.693147	0	0	1.60944								0.693147	0
															0	0	0	2.63906								0	0	0	0.693147								0	0	0	1.38629								0	1.09861
															0	0	0	1.94591								0	0	0	0.693147								0	0	0	1.09861								0.693147	1.79176
															0	0	0	1.94591								0	0	0	0.693147								0	0	0	1.09861								0	1.94591
															0	0	0	2.77259								0	0	0	0.693147								0.693147	0	0	1.79176								0.693147	1.09861
															0	0	0	2.3979								0	0	0	1.09861								0.693147	0	0.693147	0.693147								0.693147	1.79176
															0	0	0	0								0	0	0	0.693147								0	0	0	0								0.693147	1.09861
															0	0	0	2.70805								0	0	0	1.09861								0	0	0	1.60944								0.693147	1.60944
															0	0.693147	0	2.30259								0	0	0	1.38629								0	0	0	1.38629								0	0.693147
															0	0	0	2.48491								0	0.693147	0	0.693147								0	0	1.09861	0								0.693147	0
															0	0	0	2.3979								0	0	0	0								0	0	0	0								0	0
															0	0	0	1.09861								0	0	0	1.79176								0	0	0	2.07944								0	1.60944
															0	0	0	0								0	0	0	0								0.693147	0	0	0.693147								0	1.38629
															0	0	0	0.693147								0	0	0	0.693147								0	0	0.693147	1.09861								0	0.693147
															0	0	0	2.56495								0	0	0	1.09861								0	0	0	0								0	1.94591
															0	0	0	1.38629								0	0	0	1.09861								0	0	0	0.693147								0	0.693147
															0	0	0	0								0	0	0	0								0	0	0	0								0	0
															0	0	0	2.70805								0	0	0	0								0	0	0	0.693147								0	1.38629
															0	0	0	0								0	0	0	1.38629								0	0	0	1.09861								0	1.60944
															0	0	0	1.09861								0	0	0	0.693147								0.693147	0	0	0								0	0.693147
															0	0	0	0								0	0	0	0.693147								0	0	0.693147	1.60944								0	1.60944
															0	0	0	1.94591								0	0	0	0								0	0	0	0								0	1.09861
															0	0	0	1.09861								0	0	0	0								0.693147	0	0	0.693147								0	0
															0	0	0	2.63906								0	0	0	0								0	0	0	0								0.693147	0.693147
															0	0	0	1.79176								0	0	0	0.693147								0	0	0	1.60944								0	1.38629
															0	0	0	0								0	0	0	0								0	0	0	0								0	0.693147
															0	0	0	2.30259								0	0	0	0.693147								0	0	0	1.09861								0	1.09861
															0	0	0	1.09861								0	0	0	0								0	0	0	1.09861								0.693147	0
															0	0	0	1.09861								0	0	0	0								0	0	0	1.09861								0	1.09861
															0	0	0	2.19722								0	0	0	1.09861								0	0	0	1.60944								0.693147	0.693147
															0	0	0	1.38629								0	0	0	0								0.693147	0	0	0								0.693147	1.38629
															0	0	0	0.693147								0	0	0	0								0	0	0	0.693147								0	1.09861
															0	0.693147	0	1.09861								0	0	0	1.60944								0	0	0	0								0	0.693147
															0	0	0	1.38629								0	0	0	0								0	0	0	1.60944								0	0
															0	0	0	1.60944								0	0	0	0								0.693147	0	0	1.38629								0.693147	1.09861
															0	0	0	2.30259								0	0	0	0								0	0	0.693147	0								0	0.693147
															0	0	0	2.63906								0	0	0	0.693147								0	0	0	0.693147								0	1.94591
															0	0	0	1.79176								0	0	0	1.09861								0	0	1.09861	1.09861								0	1.38629
															0	0	0	2.07944								0	0	0	0.693147								0	0	0	0								0	1.09861
															0	0	0	2.19722								0	0	0	1.09861								0	0	0.693147	0.693147								0	0
															0	0	0	2.30259								0	0	0	0								0	0	0.693147	0.693147								0	1.60944
															0	0	0	1.94591								0	0	0	0.693147								0	0	0	0								0.693147	0.693147
															0	0	0	0								0	0	0	0								0	0	0	1.79176								0	0
															0	0	0	1.79176								0	0	0	0.693147								0	0	0	0								0.693147	1.79176
															0	0	0	1.94591								0	0	0	0.693147								0	0	0	0								0	0
															0	0	0	0								0	0	0	0								0	0	0	1.09861								0	0
															0	0	0	0								0	0	0	1.60944								0	0	0	0								0	1.38629
															0	0	0	0.693147								0	0	0	0								0	0	0	0								0	1.09861
															0	0.693147	0	1.94591								0	0	0	0.693147								0	0	0	0								0.693147	0.693147
															0	0	0	2.3979								0	0	0	0.693147								0	0	0	1.09861								0.693147	0
															0	0	0	1.09861								0	0	0	0.693147								0.693147	0	0	0.693147								0	0.693147
															0	0	0	0								0	0	0	1.60944								0	0	0	0.693147								0	0
															0	0	0	2.07944								0	0	0	0.693147								0.693147	0	0	1.60944								1.38629	1.38629
															0	0	0	1.79176								0	0	0	0								0	0	0	1.09861								0	1.38629
															0	0	0	1.09861								0	0	0	0								0	0	0	1.60944								0	1.09861
															0	0	0	1.79176								0	0	0	1.09861								0	0	0	1.38629								0	1.38629
															0	0	0	2.48491								0	0	0	1.38629								0	0	0	0.693147								0.693147	0
															0	0	0	0								0	0	0	0								0	0	0.693147	0								0.693147	0
															0	0	0	2.63906								0	0	0	0								0	0	0	0.693147								0	0
															0	0	0	2.30259								0	0	0	0								0	0	0	1.38629								0	1.60944
															0	0	0	1.79176								0	0	0	0								0	0	0.693147	0.693147								0.693147	1.38629
															0	0	0	1.38629								0	0	0	0								0	0	0.693147	1.38629								0	1.38629
															0	0	0	1.09861								0	0	0	0								0.693147	0	0	0								0.693147	1.38629
															0	0	0	2.48491								0	0	0	0.693147								0	0	0	1.09861								0	1.09861
															0	0	0	0.693147								0	0	0	2.07944								0	0	0	0.693147								0	0
															0	0	0	2.07944								0	0	0	0.693147								0	0	0	0								0	0
															0	0	0	1.60944								0	0	0	0.693147								0	0	0	0.693147								0	1.38629
															0	0	0	0.693147								0	0	0	0								0	0	0	0								0	0
															0	0	0	3.17805								0	0	0	0								0.693147	0	0	1.09861								0	1.38629
															0	0	0	3.17805								0	0	0	0.693147								0	0	0	0								0	0
															0	0	0	0								0	0	0	1.60944								0	0	0.693147	1.09861								0	0.693147
															0	0	0	1.38629								0	0	0	0								0	0	0	0								0.693147	0.693147
															0	0	0	1.79176								0	0	0	0								0	0	0	0.693147								0	1.38629
															0	0	0	2.48491								0	0	0	0.693147								0	0	0	0								0	0
															0	0	0	1.60944								0	0	0	0								0	0	0	0								0	0
															0	0	0	1.60944								0	0	0	0.693147								0	0	0	1.38629								0.693147	1.38629
															0	0	0	0								0	0	0	0								0	0	0	0.693147								0	1.09861
															0	0	0	1.38629								0	0	0	1.09861								0	0	0.693147	0								0	0
															0	0	0	2.70805								0	0	0	0.693147								0	0	0	0								0	0
															0	0	0	2.19722								0	0	0	0								0	0	0	1.38629								0.693147	0.693147
															0	0	0	1.94591								0	0	0	0								0	0	0.693147	1.38629								0.693147	1.09861
															0	0	0	1.60944								0	0	0	1.38629								0	0	0.693147	1.38629								0.693147	0
															0	0	0	3.2581								0	0	0	0.693147								0.693147	0	1.09861	0								0.693147	1.09861
															0	0	0	1.79176								0	0	0	0								0	0	0	1.38629								0.693147	1.60944
															0	0	0	1.60944								0	0	0	0.693147								0.693147	0	0.693147	0.693147								0	0
															0	0	0	2.19722								0	0	0	0								0	0	0	1.09861								0	1.09861
															0	0	0	1.60944								0	0	0	0.693147								0.693147	0	0.693147	1.09861								0	1.09861
															0	0	0	1.38629								0	0	0	0								0	0	0	1.79176								0.693147	0.693147
															0	0	0	2.30259								0	0	0	1.94591								0.693147	0	0	0								0	1.09861
															0	0	0	1.60944								0	0	0	0.693147								0	0	0	1.79176								0.693147	0
															0	0	0	2.77259								0	0	0	0								0	0	0	1.09861								0	1.09861
															0	0	0	2.48491								0	0	0	0.693147								0.693147	0	0	0								0	1.09861
															0	0	0	1.38629								0	0	0	0.693147								0	0	0.693147	0.693147								0	0.693147
															0	0	0	1.79176								0	0	0	0								0	0	0	0								0.693147	0.693147
															0	0	0	0.693147								0	0	0	0								0	0	0	1.38629								0.693147	1.09861
															0	0	0	2.70805								0	0	0	1.09861								0	0	0	0								0	1.60944
															0	0	0	2.30259								0	0	0	0								0	0	0.693147	1.09861								0	1.09861
															0	0	0	2.07944								0	0	0	0.693147								0	0	0	0.693147								0	1.09861
															0	0	0	1.09861								0	0	0	1.09861								0	0	0.693147	1.38629								0	0
															0	0	0	1.09861								0	0	0	0.693147								1.09861	0	0.693147	0								0.693147	1.60944
															0	0	0	1.60944								0	0	0	0.693147								0.693147	0	0	0								0.693147	0
															0	0	0	2.07944								0	0	0	1.09861								0	0	0	1.38629								0	0
															0	0	0	0.693147								0	0	0	0								0	0	0	0.693147								0.693147	0
															0	0.693147	0	1.79176								0	0	0	0								0	0	0	1.38629								0	1.09861
															0	0	0	0								0	0	0	0.693147								0	0	0	0.693147								0	1.09861
															0	0	0	1.94591								0	0	0	0.693147								0	0	0	0.693147								0	1.79176
															0	0	0	1.38629								0	0	0	0								0.693147	0	0	0								0	1.38629
															0	0	0	1.60944								0	0	0	0.693147								0	0	0	1.09861								0	0
															0	0	0	1.60944								0	0	0	1.38629								0	0	0	1.09861								0	0.693147
															0	0	0	0								0	0	0	1.60944								0	0	0	0								0	0
															0	0	0	2.19722								0	0	0	0								0	0	0	0								0	1.09861
															0	0	0	0								0	0	0	0								0.693147	0	0	1.09861								0	0
															0	0	0	1.09861								0	0	0	0								0	0	0	1.60944								0	0.693147
															0	0	0	1.79176								0	0	0	0								0	0	0	0								0	0.693147
															0	0	0	2.63906								0	0	0	0.693147								0	0	0.693147	0.693147								0	1.79176
															0	0	0	2.19722								0	0	0	0.693147								0	0	0	0								0.693147	1.60944
															0	0	0	0								0	0	0	1.09861								0	0	0	1.09861								0	1.09861
															0	0	0	2.70805								0	0	0	0								0	0	0	1.60944								0.693147	1.60944
															0	0	0	1.09861								0	0	0	0								0	0	0	0								0	1.09861
															0	0	0	2.3979								0	0	0	0								0	0	0	0								0	0
															0	0	0	1.09861								0	0	0	0								0	0	0	1.09861								0	1.09861
															0	0	0	0.693147								0	0	0	0								0	0	0	0.693147								0	1.09861
															0	0	0	1.38629								0	0	0	0.693147								0	0	0	1.09861								0	0
															0	0	0	2.48491								0	0	0	0								1.09861	0	0	1.79176								0	0.693147
															0	0	0	2.77259								0	0	0	0								0	0	0	0.693147								1.09861	0.693147
															0	0	0	0								0	0	0	0								0.693147	0	0	1.60944								0	1.79176
															0	0	0	2.19722								0	0	0	0								0	0	0	1.79176								0	0
															0	0	0	0								0	0	0	0								0	0	0	0								0	0
															0	0	0	0								0	0	0	0								0	0	0	0								0.693147	0.693147
															0	0	0	0								0	0	0	0.693147								0	0	0	0								0.693147	1.09861
															0	0	0	1.60944								0	0	0	0								0	0	0.693147	1.09861								0	1.79176
															0	0	0	2.07944								0	0	0	0								0	0	0	0								0.693147	0.693147
															0	0	0	0.693147								0	0	0	1.09861								0	0	0	1.09861								0	0
															0	0	0	2.19722								0	0	0	0.693147								0	0	0	1.60944								0	0
															0	0	0	2.19722								0	0	0	0								0	0	0	1.09861								0	0.693147
															0	0	0	1.79176								0	0	0	1.38629								0	0	0	0								0	1.09861
															0	0	0	0.693147								0	0	0	0								0	0	0	1.60944								0	1.09861
															0	0	0	0								0	0	0	0								0	0	0	0								0	1.60944
															0	0	0	2.07944								0	0	0	0.693147								0	0	0.693147	0								0	0
															0	0	0	0								0	0	0	0								0.693147	0	0	0								0	0
															0	0	0	3.04452								0	0	0	1.09861								0	0	0	0.693147								0	1.60944
															0	0	0	1.60944								0	0	0	0.693147								0	0	0	1.09861								0	1.79176
															0	0	0	2.63906								0	0	0	1.09861								0	0	0	0								0.693147	0
															0	0	0	2.48491								0	0	0	0.693147								0	0	0	1.09861								0.693147	0
															0	0	0	0								0	0	0	0								0	0	0	0								0	1.38629
															0	0	0	1.60944								0	0	0	0								0	0	0	0								0	0
															0	0	0	1.09861								0	0	0	1.60944								0	0	0	0								0	1.60944
															0	0	0	2.07944								0	0	0	0								0	0	0	0.693147								0	1.60944
															0	0	0	1.60944								0	0	0	0.693147								0	0	0.693147	0.693147								0	0
															0	0	0	2.77259								0	0	0	0								0	0	0.693147	1.09861								0	0
															0	0	0	0								0	0	0	1.09861								0	0	0	0								0	0.693147
															0	0	0	1.60944								0	0	0	0								0.693147	0	0	0								0	0
															0	0	0	1.09861								0	0	0	0.693147								0	0	0	0.693147								0	1.09861
															0	0	0	1.60944								0	0	0	0.693147								0	0	1.09861	1.60944								0	1.38629
															0	0	0	1.09861								0	0	0	0								0	0	0	1.09861								0.693147	0
															0	0	0	0								0	0	0	0.693147								0	0	0	1.09861								0	0.693147
															0	0	0	1.79176								0	0	0	0.693147								0.693147	0	0.693147	1.38629								0	0
															0	0	0	2.3979								0	0	0	1.09861								0	0	0	0								0	0.693147
															0	0	0	1.38629								0	0	0	0								0.693147	0	0	0.693147								0	1.38629
															0	0	0	1.09861								0	0	0	1.09861								0	0	0	1.09861								0.693147	1.38629
															0	0	0	2.30259								0	0	0	0								0	0	0.693147	0								0	0.693147
															0	0	0	2.07944								0	0	0	0								0	0	0	1.09861								0.693147	0
															0	0	0	0.693147								0	0	0	0								0	0	0	0								0.693147	1.09861
															0	0	0	1.09861								0	0	0	0.693147								0	0	0	0.693147								0	0
															0	0.693147	0	2.3979								0	0	0	0.693147								0	0	0	0								0	1.09861
															0	0	0	2.63906								0	0	0	1.09861								0.693147	0	0	1.60944								0	0
															0	0	0	0								0	0	0	0.693147								0	0	0	0.693147								0	1.09861
															0	0	0	2.77259								0	0	0	0								0	0	0	1.09861								0	0
															0	0	0	2.99573								0	0	0	0.693147								0	0	0	0.693147								0	1.09861
															0	0	0	1.09861								0	0	0	0								0	0	0	1.94591								0.693147	0.693147
															0	0	0	0								0	0	0	0								0	0	0.693147	1.60944								0	1.38629
															0	0	0	1.09861								0	0	0	0								0	0	0	0								0	1.79176
															0	0	0	2.07944								0	0	0	1.38629								0	0	0	0.693147								0.693147	1.09861
															0	0	0	2.07944								0	0	0	1.09861								0	0	0	0								1.09861	0
															0	0	0	0								0	0	0	0.693147								0	0	0	0.693147								0	0.693147
															0	0	0	1.94591								0	0	0	0.693147								0	0	0	0								0	1.60944
															0	0	0	0.693147								0	0	0	1.09861								0.693147	0	0	1.38629								0.693147	0
															0	0	0	1.09861								0	0	0	0								0	0	0	1.09861								0.693147	1.09861
															0	0	0	1.38629								0	0	0	0								0	0	0	1.79176								0	2.19722
															0	0	0	2.70805								0	0	0	1.60944								0.693147	0	0	0.693147								0	1.60944
															0	0	0	0								0	0	0	0								0	0	1.09861	0.693147								0	0
															0	0	0	1.79176								0	0	0	0								0	0	0.693147	1.09861								0	0
															0	0	0	2.56495								0	0	0	1.38629								0	0	0	0.693147								0	0
															0	0	0	1.94591								0	0	0	0								0	0	0.693147	0.693147								0	1.38629
															0	0	0	1.09861								0	0	0	0								0	0	0.693147	0								0	0.693147
															0	0	0	2.3979								0	0	0	0								0	0	0.693147	1.94591								0.693147	0
															0	0	0	1.60944								0	0	0	1.09861								0	0	0	0								0	0.693147
															0	0	0	2.56495								0	0	0	0								0	0	0	0								0	0.693147
															0	0	0	3.09104								0	0	0	0								0.693147	0	0	0								0.693147	0
															0	0	0	0								0	0	0	0								0.693147	0	0	0								0	1.38629
															0	0	0	1.60944								0	0	0	0								0	0	0.693147	0.693147								0	1.09861
															0	0	0	1.94591								0	0	0	0.693147								0	0	0	1.94591								0	1.60944
															0	0	0	1.60944								0	0	0	0								0	0	0	1.09861								0	0.693147
															0	0	0	1.94591								0	0	0	0								0	0	0	1.60944								0	0
															0	0	0	2.30259								0	0	0	0								1.09861	0	0	0.693147								0	1.09861
															0	0	0	2.63906								0	0	0	1.09861								0	0	0	1.94591								0	0
															0	0	0	1.38629								0	0	0	0								0	0	0	0								0	1.09861
															0	0	0	2.3979								0	0	0	0								0	0	0.693147	1.09861								0.693147	1.38629
															0	0	0	1.94591								0	0	0	0.693147								0.693147	0	0	1.38629								0.693147	0.693147
															0	0	0	0								0	0	0	0								0	0	0.693147	0								0	1.09861
															0	0	0	2.3979								0	0	0	0								0	0	0	0								0	1.09861
															0	0	0	1.94591								0	0	0	0								1.09861	0	0	1.79176								0	0
															0	0	0	1.79176								0	0	0	0								0	0	0	1.38629								0	0
															0	0	0	2.07944								0	0	0	0.693147								0	0	0	0								0	0
															0	0	0	1.09861								0	0	0	0								0	0	0	1.09861								0	1.09861
															0	0	0	1.60944								0	0	0	1.09861								0	0	0	1.38629								0	1.38629
															0	0	0	1.94591								0	0	0	0								0	0	0	0								0.693147	1.38629
															0	0	0	2.19722								0	0	0	0								0.693147	0	0	0								0	1.09861
															0	0	0	1.09861								0	0	0	0								0	0	0	0								0.693147	0
															0	0	0	2.19722								0	0	0	0.693147								0	0	0	1.38629								0	1.38629
															0	0	0	1.79176								0	0	0	1.38629								0	0	0	0.693147								0	0
															0	0	0	0.693147								0	0	0	0.693147								0.693147	0	0	0.693147								0	0
															0	0	0	1.09861								0	0	0	0								0	0	0	0.693147								0.693147	0.693147
															0	0	0	0								0	0	0	0								0	0	0	0.693147								1.09861	1.09861
															0	0	0	0.693147								0	0	0	0								0	0	0	0								0	1.09861
															0	0	0	1.79176								0	0	0	1.09861								0	0	0	0.693147								0	1.09861
															0	0	0	2.07944								0	0	0	0.693147								0.693147	0	0	0								0	0.693147
															0	0	0	2.48491								0	0	0	0.693147								0.693147	0	0.693147	0.693147								0	0
															0	0	0	0.693147								0	0	0	0.693147								0	0	0	1.09861								0	0
															0	0	0	1.09861								0	0	0	1.38629								0	0	0.693147	0								0	0
															0	0	0	1.94591								0	0	0	0								1.38629	0	0	0.693147								0	1.09861
															0	0	0	1.94591								0	0	0	0.693147								0	0	0	1.38629								0	1.38629
															0	0	0	1.60944								0	0	0	0								0	0	0	0								0	0
															0	0	0	1.38629								0	0	0	1.09861								0	0	0	0								0	0
															0	0	0	0.693147								0	0	0	0.693147								0.693147	0	0	0.693147								0	1.79176
															0	0	0	0.693147								0	0	0	0.693147								0	0	0.693147	1.38629								0	0
															0	0	0	1.79176								0	0	0	0.693147								0	0	0	0.693147								0	0
															0	0	0	1.79176								0	0	0	1.60944								0	0	0	1.60944								0.693147	0
															0	0	0	0.693147								0	0	0	0.693147								0	0	0	1.09861								1.09861	0.693147
															0	0	0	1.79176								0	0	0	0								0	0	0.693147	0								0	1.09861
															0	0	0	1.94591								0	0	0	0								0.693147	0	0	0.693147								0	0.693147
															0	0	0	1.79176								0	0	0	1.79176								0	0	0	1.60944								0	0.693147
															0	1.09861	0	1.94591								0	0	0	0.693147								0	0	0	1.09861								1.09861	1.38629
															0	0	0	0.693147								0	0	0	1.09861								0	0	0	0.693147								0	1.38629
															0	0	0	2.19722								0	0	0	0.693147								0.693147	0	0	1.60944								0.693147	0
															0	0	0	0.693147								0	0	0	0.693147								0.693147	0	0.693147	1.60944								0	1.60944
															0	0	0	2.30259								0	0	0	0								0	0	0	0								0	0.693147
															0	0	0	0								0	0	0	1.60944								0	0	0	1.60944								0	0.693147
															0	0	0	2.70805								0	0	0	0.693147								0	0	0	0								0	1.60944
															0	0	0	1.60944								0	0	0	0								0	0	0	0								0	0
															0	0	0	1.79176								0	0	0	0								0	0	0.693147	0								0.693147	0
															0	0.693147	0	2.56495								0	0	0	1.09861								0	0	0.693147	0.693147								0	1.09861
															0	0	0	1.09861								0	0	0	1.38629								0	0	0	0								0.693147	1.09861
															0	0	0	1.60944								0	0	0	0.693147								0	0	0.693147	0.693147								0	1.38629
															0	0	0	2.07944								0	0	0	0.693147								0.693147	0	0	0.693147								0	0
															0	0	0	2.63906								0	0	0	0								0	0	0	0.693147								0	0
															0	0	0	1.60944								0	0	0	1.60944								0	0	0	0.693147								0.693147	1.38629
															0	0	0	1.79176								0	0	0	0.693147								0	0	0	2.70805								0	0.693147
															0	0	0	1.79176								0	0	0	0								0.693147	0	0	0								0.693147	0
															0	0	0	0								0	0	0	0								0	0	0	0								0	1.09861
															0	0	0	1.60944								0	0	0	0.693147								0	0	0	0.693147								0	0
															0	1.09861	0	1.60944								0	0	0	0								0	0	0	0								0	1.09861
															0	0	0	2.48491								0	0	0	0.693147								0	0	0	1.38629								0	0.693147
															0	0	0	0.693147								0	0	0	0.693147								0	0	0	0								0.693147	1.79176
															0	0	0	0								0	0	0	0								0	0	0.693147	1.09861								0	1.09861
															0	0	0	3.13549								0	0	0	1.09861								0	0	0	1.09861								0.693147	1.79176
															0	0	0	2.07944								0	0	0	0.693147								0	0	0	0.693147								0	0.693147
															0	0	0	1.09861								0	0	0	0								0	0	0	0								0.693147	0
															0	0	0	2.30259								0	0	0	0								0	0	0	0								0	2.07944
															0	0	0	2.56495								0	0	0	0								0	0	1.09861	0.693147								0	0
															0	0	0	1.38629								0	0	0	0.693147								0	0	0	0								0	0.693147
															0	0	0	2.30259								0	0	0	0.693147								0	0	0.693147	0.693147								0.693147	1.38629
															0	0	0	2.70805								0	0	0	2.07944								0	0	0	0.693147								0	0
															0	0	0	2.70805								0	0	0	0								0	0	0.693147	0								0.693147	1.79176
															0	0	0	2.3979								0	0	0	0.693147								0	0	0.693147	0.693147								0	1.79176
															0	0	0	1.79176								0	0	0	0								0	0	0	1.09861								0	1.09861
															0	0	0	0								0	0	0	0.693147								0	0	0	0								0.693147	0
															0	0	0	2.56495								0	0	0	0								0	0	0	1.60944								0	0.693147
															0	0	0	1.38629								0	1.09861	0	0								0	0	0	1.60944								0	1.09861
															0	0	0	0								0	0	0	0								0	0	0	0								0.693147	1.60944
															0	0	0	1.94591								0	0	0	0.693147								0.693147	0	0	0.693147								0	0.693147
															0	0	0	1.94591								0	0	0	0								0	0	0.693147	0								0	0
															0	0	0	1.09861								0	0	0	1.60944								0	0	0	0.693147								0.693147	0
															0	0	0	1.38629								0	0	0	0								0	0	0	0								0	1.09861
															0	0	0	0								0	0	0	0.693147								0.693147	0	0	0.693147								0	0
															0	0	0	3.04452								0	0	0	0								0	0	0	0.693147								0	1.09861
															0	0	0	1.94591								0	0	0	0								0	0	0	1.38629								0.693147	0.693147
															0	0	0	0.693147								0	0	0	1.09861								0.693147	0	0.693147	0.693147								0	1.09861
															0	0	0	1.79176								0	0	0	0								0	0	0.693147	1.09861								0	0
															0	0	0	2.07944								0	0	0	0								0	0	0	1.09861								0	0
															0.693147	0	0	1.94591								0	0	0	0.693147								0	0	0	1.60944								0	1.09861
															0	0	0	0								0	0	0	0.693147								0.693147	0	0	0.693147								0	1.38629
															0	0	0	2.3979								0	0	0	0								0	0	0	1.09861								0	1.38629
															0	0	0	2.48491								0	0	0	0.693147								0	0	0	0.693147								0.693147	0
															0	0	0	1.94591								0	0	0	1.38629								0	0	0.693147	0								0.693147	1.09861
															0	0	0	0								0	0	0	0								0	0	0	0.693147								0	0.693147
															0	1.09861	0	2.30259								0	0	0	0								0	0	0	0								0.693147	0
															0	0	0	2.77259								0	0	0	0.693147								1.09861	0	0	1.09861								0	1.79176
															0	0	0	2.48491								0	0	0	1.09861								0	0	0	0.693147								0	0
															0	0	0	2.99573								0	0	0	1.09861								0	0	0	0.693147								0	1.38629
															0	0	0	1.79176								0	0	0	1.38629								0	0	0.693147	0								0	0.693147
															0	0	0	2.3979								0	0	0	0.693147								0	0	0.693147	0								0.693147	1.09861
															0	0	0	1.79176								0	0	0	0.693147								0	0	0.693147	0.693147								0	1.09861
															0	0	0	2.3979								0	0	0	0.693147								0	0	0.693147	1.38629								0.693147	1.09861
															0	0	0	1.94591								0	0	0	1.09861								0	0	0	0.693147								0	1.38629
															0	0	0	1.94591								0	0	0	0.693147								0	0	0	0.693147								0.693147	1.09861
															0	0	0	0								0	0	0	0.693147								0	0	0	0								0	1.38629
															0	0	0	0								0	0	0	0								0	0	0	0								0.693147	1.09861
															0	0	0	2.07944								0	0	0	0.693147								0	0	0	0.693147								0	1.09861
															0	0	0	2.30259								0	0	0	0								0.693147	0	0	0								0	0.693147
															0	0	0	1.79176								0	0	0	1.38629								0	0	0	1.79176								0	1.38629
															0	0	0	1.79176								0	0	0	0								0	0	0	1.60944								1.09861	1.09861
															0	0	0	1.09861								0	0	0	0.693147								0	0	0	0.693147								0.693147	0
															0	0	0	2.48491								0	0	0	1.38629								0	0	0	0								0	1.94591
															0	0	0	0								0	0	0	0.693147								0	0	0	0								0	0
															0	0	0	1.09861								0	0	0	0								0	0	0	0								0	0
															0	0	0	1.60944								0	0	0	0.693147								0	0	0	1.09861								0.693147	1.38629
															0	0	0	1.94591								0	0	0	0								0	0	0.693147	1.38629								0	0.693147
															0	0	0	1.09861								0	0	0	0								0	0	0	2.07944								0	1.09861
															0	0	0	2.30259								0	0	0	0								0.693147	0	0	1.38629								0.693147	0.693147
															0	0	0	1.38629								0	0	0	0								0.693147	0	0	0								0	0
															0	0	0	0								0	0	0	1.79176								0	0	0.693147	0								0.693147	0
															0	0	0	2.07944								0	0	0	0.693147								0	0	0.693147	0								0	1.09861
															0	0	0	0.693147								0	0	0	0.693147								0	0	0	0								0	1.09861
															0	0	0	2.56495								0	0	0	0.693147								0	0	0	0.693147								0	0
															0	0	0	2.30259								0	0	0	0.693147								0	0	0.693147	1.38629								0	0
															0	0	0	2.30259								0	0	0	0.693147								0	0	0.693147	0.693147								0	1.38629
															0	0	0	0								0	0	0	0								0	0	0	0								0	1.09861
															0	0	0	0								0	0	0	0.693147								0	0	0	1.09861								0	1.60944
															0	0	0	2.3979								0	0	0	1.38629								0.693147	0	0	1.38629								0	1.60944
															0	0	0	1.60944								0	0	0	1.38629								0	0	0	1.38629								1.38629	1.09861
															0	0	0	2.07944								0	0	0	1.09861								0	0	0	0.693147								0.693147	0.693147
															0	0	0	2.89037								0	0	0	0								0	0	0	0.693147								0	0.693147
															0	0	0	0								0	0	0	0.693147								0	0	0	1.09861								0	1.09861
															0	0	0	1.09861								0	0	0	0								0	0	0	0.693147								0	1.38629
															0	0	0	1.38629								0	0	0	1.09861								0.693147	0	0	1.38629								0	0
															0	0	0	2.3979								0	0	0	0								0	0	0	0.693147								0	1.38629
															0	0	0	0								0	0	0	0.693147								0.693147	0	1.09861	0								0.693147	1.09861
															0	0	0	0.693147								0	0	0	0								0	0	1.09861	0.693147								0	0
															0	0.693147	0	1.38629								0	0	0	0								0.693147	0	0.693147	0								0.693147	0
															0	0	0	2.3979								0	0	0	1.09861								0	0	0	0								0	0
															0	0	0	0								0	0	0	1.09861								0	0	0.693147	1.60944								0.693147	1.09861
															0	0	0	1.38629								0	0	0	1.38629								0	0	0.693147	0								0	1.09861
															0	0	0	1.09861								0	0	0	1.09861								0.693147	0	0	1.09861								0	0.693147
															0	0	0	1.94591								0	0	0	0.693147								0.693147	0	0	1.38629								0	0.693147
															0	0	0	2.07944								0	0	0	0								0	0	0	1.38629								0	1.38629
															0	0	0	1.60944								0	0	0	1.09861								0	0	0	0								0	0
															0	0	0	1.79176								0	0	0	1.09861								0	0	0.693147	0								0	1.09861
															0	0	0	2.19722								0	0	0	0								0	0	0.693147	0.693147								0	0
															0	0	0	2.63906								0	0	0	0.693147								0	0	0	1.60944								0	1.09861
															0	0	0	0								0	0	0	0								0.693147	0	1.09861	1.09861								0	1.09861
															0	0	0	0								0	0	0	0								0	0	0	1.94591								0	1.79176
															0	0	0	1.94591								0	0	0	0								0	0	0	1.09861								0	0.693147
															0	0	0	1.38629								0	0	0	0								0	0	0	1.38629								0	1.09861
															0	0	0	2.48491								0	0	0	0								0	0	0	0.693147								1.09861	0
															0	0	0	1.09861								0	0	0	0.693147								0	0	0	0								0	1.09861
															0	0	0	2.19722								0	0	0	0.693147								0	0	0	0								0	1.38629
															0	0	0	0								0	0	0	0								0	0	0	0								0	1.09861
															0	0	0	2.07944								0	0	0	0								0	0	0	1.09861								0.693147	0
															0	0	0	0								0	0	0	0								0	0	0	0								0	1.38629
															0	0	0	0								0	0	0	0								0	0	0.693147	0								0.693147	1.38629
															0	0	0	1.38629								0	0	0	0.693147								0	0	0	0								1.09861	0.693147
															0	0	0	1.94591								0	0	0	1.09861								0	0	0	1.38629								0.693147	2.07944
															0	0	0	1.38629								0	0	0	1.38629								0	0	0	0								0	1.09861
															0	0.693147	0	0.693147								0	0.693147	0	0.693147								0	0	0.693147	1.38629								0	1.38629
															0	0	0	2.48491								0	0	0	1.09861								0.693147	0	0.693147	0.693147								0.693147	1.60944
															0	0	0	1.09861								0	0	0	0								0	0	0	1.09861								0	1.09861
															0	0	0	1.60944								0	0	0	0								0	0	0	0								0	1.38629
															0	0	0	1.94591								0	0	0	0								0	0	0	0.693147								0.693147	0
															0	0	0	2.30259								0	0	0	0.693147								0	0	0	1.38629								0.693147	0.693147
															0	0	0	0.693147								0	0	0	1.38629								1.09861	0	0	1.38629								1.09861	1.38629
															0	0	0	1.60944								0	0	0	1.60944								0	0	0	0.693147								0	0
															0	0	0	2.19722								0	0	0	0								0	0	1.38629	0.693147								0	0
															0	0	0	1.38629								0	0	0	0								0	0	0	1.79176								0.693147	1.60944
															0	0	0	2.19722								0	0	0	0								0	0	0	0								0	0.693147
															0	0	0	2.48491								0	0.693147	0	0								0	0	0	0.693147								0	1.09861
															0	0	0	2.48491								0	0	0	0.693147								1.09861	0	0	0.693147								0	1.60944
															0	0	0	1.38629								0	0	0	0.693147								0	0	0	2.07944								0	1.09861
															0	0	0	2.19722								0	0	0	0.693147								1.09861	0	0	0								0	1.94591
															0	0	0	1.60944								0	0	0	1.09861								0	0	0	1.60944								0	0
															0	0	0	0.693147								0	0	0	0.693147								0.693147	0	0	1.09861								0	0
															0	0	0	0.693147								0	0	0	0.693147								0	0	0	1.60944								0	1.09861
															0	0	0	1.94591								0	0	0	0								0	0	0	0								0.693147	1.38629
															0	0	0	1.38629								0	0	0	0.693147								0.693147	0	0	1.09861								0	0.693147
															0	0	0	0								0	0	0	0								0	0	0.693147	1.09861								0	0
															0	0	0	1.79176								0	0	0	0								0	0	0	0.693147								0	1.38629
															0	0	0	1.09861								0	0	0	0.693147								0	0	0	1.38629								0	1.38629
															0	0	0	2.70805								0	0	0	0.693147								0.693147	0	0	0								0	0.693147
															0	0	0	1.09861								0	0	0	0.693147								0	0	0	1.60944								0.693147	0
															0	0	0	1.38629								0	0	0	0.693147								1.09861	0	0	0								1.09861	1.60944
															0	0	0	1.38629								0	0	0	0								0.693147	0	0	0.693147								0	1.79176
															0	0	0	0								0	0	0	1.09861								0	0	0.693147	0.693147								0	1.38629
															0	0	0	1.38629								0	0	0	0								0	0	0.693147	1.09861								0	1.09861
															0	0	0	2.63906								0	0	0	0								0	0	0	1.38629								0	1.09861
															0	0	0	1.09861								0	0	0	0								0	0	0	1.60944								0	0
															0	0	0	1.94591								0	0	0	0.693147								0	0	0	1.60944								0.693147	0
															0	0	0	0.693147								0	0	0	0								0	0	0	1.09861								0	1.38629
															0	0	0	0.693147								0	0	0	1.38629								0	0	1.09861	0								0	1.38629
															0	0	0	1.60944								0	0	0	0								0	0	0.693147	0.693147								0	1.79176
															0	0	0	1.94591								0	0	0	0.693147								0	0	0.693147	0								0	1.38629
															0	0	0	1.94591								0	0	0	0								0	0	0	0								0	0.693147
															0	0	0	2.30259								0	0	0	0								0.693147	0	0	1.09861								0	1.09861
															0	0	0	1.94591								0	0	0	1.09861								0	0	0	0								0.693147	1.79176
															0	0	0	1.09861								0	0	0	0								0	0	0	0								0	0
															0	0	0	1.09861								0	0	0	0.693147								0	0	0	0								0.693147	0.693147
															0	0	0	1.38629								0	0	0	1.38629								0.693147	0	0	1.09861								0	1.38629
															0	0	0	1.09861								0	0	0	0								0	0	0	2.07944								0	0.693147
															0	0	0	1.94591								0	0	0	0.693147								0	0	0.693147	1.79176								0.693147	1.09861
															0	0	0	1.60944								0	0	0	1.60944								0	0	0	0								0.693147	1.09861
															0	0	0	2.19722								0	0	0	0								0	0	0	0.693147								0	1.09861
															0	0	0	2.30259								0	0	0	0.693147								0	0	0	1.38629								0.693147	0.693147
															0	0	0	0								0	0	0	0								0	0	0	0								0	0
															0	0	0	0.693147								0	0	0	0								0	0	0	1.09861								0	0.693147
															0	0	0	2.30259								0	0	0	0.693147								0	0	0	0								0.693147	0.693147
															0	0	0	2.19722								0	0	0	0.693147								0	0	0	0.693147								0	1.09861
															0	0	0	1.60944								0	0	0	0.693147								0	0	0	1.38629								1.09861	0
															0	0	0	2.19722								0	0	0	0								0	0	0	0								0	1.60944
															0	0	0	0								0	0	0	1.09861								0	0	0.693147	0								0.693147	1.09861
															0	0	0	1.60944								0	0	0	1.38629								0	0	0.693147	0								0.693147	1.38629
															0	0	0	2.63906								0	0	0	0								0.693147	0	0	1.79176								0	0
															0	0	0	2.94444								0	0	0	1.60944								0	0	0.693147	0.693147								0	1.60944
															0	0	0	0								0	0	0	0								0	0	0	0								0	1.79176
															0	0	0	0								0	0	0	0.693147								0	0	0	1.09861								0	0
															0	0	0	2.07944								0	0	0	0.693147								0	0	0	1.09861								0	0.693147
															0	0	0	1.38629								0	0	0	0								1.09861	0	0.693147	1.38629								0.693147	1.38629
															0	0	0	2.48491								0	0	0	0.693147								0.693147	0	0	0.693147								0	1.60944
															0	0	0	2.3979								0	0	0	0.693147								0	0	0.693147	1.38629								0.693147	1.09861
															0	1.09861	0	1.09861								0	0	0	0.693147								0	1.09861	0	0.693147								0	1.38629
															0	0	0	1.60944								0	0	0	1.09861								0	0	0	1.09861								0.693147	0
															0	0	0	0								0	0	0	0								0	0	0	0								0.693147	0
															0	0	0	0.693147								0	0	0	0.693147								0	0	0	0								0	0
															0	0	0	1.60944								0	0	0	0								0	0	0	0.693147								0	1.94591
															0	0	0	1.38629								0	0	0	0								0.693147	0	0	1.38629								0	0
															0	0	0	1.60944								0	0	0	0								0.693147	0	0	0.693147								0	1.09861
															0	0	0	3.04452								0	0	0	0								0.693147	0	0.693147	0.693147								0	0.693147
															0	0	0	1.38629								0	0	0	0.693147								0	0	0	0								0.693147	1.09861
															0	0	0	1.60944								0	0	0	0								0	0	0.693147	1.38629								0.693147	0
															0	0	0	2.63906								0	0	0	1.60944								1.09861	0	0	0.693147								0	0
															0	0	0	2.48491								0	0	0	0								0	0	0	0								0	0
															0	0	0	2.30259								0	0	0	0								0	0	0	0								0	1.09861
															0	0	0	2.30259								0	0	0	0								0.693147	0	0.693147	0								0	1.09861
															0	0	0	1.38629								0	0	0	0.693147								0	0	0	1.38629								0	0
															0	0	0	1.60944								0	0	0	0.693147								0	0	0	0								0	0
															0	0	0	1.09861								0	0	0	0								0	0	0.693147	0								0	1.38629
															0	0	0	1.38629								0	0	0	0								0.693147	0	0	1.09861								0	1.38629
															0	0	0	2.19722								0	0	0	1.60944								0	0	0	1.60944								0	1.38629
															0	0	0	2.07944								0	0	0	1.79176								0	0	0	0.693147								0	0
															0	0	0	0								0	0	0	0								0	0	0	0								0	2.19722
															0	0	0	0.693147								0	0	0	0.693147								0	0	0.693147	0.693147								0	1.60944
															0	0	0	0								0	0	0	0								0	0	1.09861	0.693147								0.693147	1.38629
															0	0	0	1.79176								0	0	0	0								0	0	0	0								0.693147	1.09861
															0	0	0	0								0	0	0	0								0.693147	0	0	0.693147								0.693147	1.38629
															0	0	0	2.48491								0	0	0	1.09861								0	0	0.693147	1.09861								0	0
															0	0	0	0								0	0	0	0								0	0	0	0								0	0
															0	0	0	0								0	0	0	0.693147								0	0	0	0.693147								0	0
															0	0	0	0								0	0	0	0								0	0	0	0								0	1.60944
															0	0	0	0								0	0	0	0								0	0	0.693147	0.693147								0.693147	0
															0	0	0	2.56495								0	0	0	1.09861								0	0	0	1.79176								1.09861	1.09861
															0	0	0	0								0	0	0	0								0	0	0	0								0.693147	1.60944
															0	0	0	2.63906								0	0	0	0.693147								0	0	0	1.09861								0	0
															0	0	0	1.94591								0	0	0	0								0	0	0.693147	0								0	0
															0	0	0	0								0	0	0	0								0	0	0.693147	0								0	1.09861
															0	0	0	0.693147								0	0	0	0								0	0	0	0								0.693147	1.09861
															0	0	0	0								0	0	0	0								0	0	0	0.693147								0	1.38629
															0	0	0	0.693147								0	0	0	1.09861								0.693147	0	0	1.60944								0.693147	1.38629
															0	0	0	0								0	0	0	0								0	0	0	0								0.693147	1.09861
															0	0	0	0								0	0	0	0								0	0	0	0								0.693147	0.693147
															0	0	0	1.09861								0	0	0	0								0	0	0	0.693147								0	0
															0	0	0	0.693147								0	0	0	0								0	0	0	0.693147								0	0.693147
															0	0	0	0								0	0	0	0								0	0	0	0								0.693147	0
															0	0	0	0								0	0	0	1.94591								0	0	0	0								0	1.38629
															0	0	0	0								0	0	0	0								0	0	0	0.693147								0	0
															0	0	0	0.693147								0	0	0	0								0	0	0.693147	1.09861								0	1.09861
															0	0	0	2.77259								0	0	0	0								0	0	0.693147	0.693147								1.09861	1.38629
															0	0	0	2.07944								0	0	0	0.693147								0	0	0	1.38629								0	1.09861
															0	0	0	0								0	0	0	1.09861								0	0	0	0								0	1.09861
															0	0	0	2.30259								0	0	0	1.09861								0.693147	0	0	0.693147								0	0.693147
															0	0	0	0								0	0	0	0								0	0	0	0								0	0.693147
															0	0	0	0.693147								0	0	0	0								1.09861	0	0	1.09861								0	0.693147
															0	0	0	0								0	0	0	1.38629								0	0	0	0								0	1.09861
															0	0	0	0								0	0	0	1.79176								0	0	0	0.693147								0	0
															0	0	0	0								0	0	0	0								0	0	0	0								0	1.09861
															0	0	0	0								0	0	0	0								1.38629	0	0	0.693147								0	1.09861
															0	0	0	1.09861								0	0	0	0								0	0	0	0								0	1.09861
															0	0	0	2.07944								0	0	0	1.09861								0.693147	0	0	0								0.693147	0
															0	0	0	0.693147								0	0	0	0.693147								0	0	0	0								0.693147	0
															0	0	0	0								0	0	0	0								0	0	0	0								0.693147	1.09861
															0	0	0	2.30259								0	0	0	0.693147								0.693147	0	1.60944	0.693147								0.693147	1.79176
															0	0	0	1.60944								0	0	0	0								0	0	0	0								0	0
															0	0	0	0								0	0	0	0.693147								0	0	0	0								0.693147	0
															0	0	0	1.09861								0	0	0	0.693147								0	0	0	1.09861								0.693147	1.09861
															0	0	0	0.693147								0	0	0	0								0	0	0	1.09861								0	0
															0	0	0	2.3979								0	0	0	1.38629								0	0	0	1.38629								0	1.79176
															0	0	0	0								0	0	0	0.693147								0	0	0	0								0	0
															0	0	0	1.38629								0	0	0	0.693147								0	0	0	0								0	1.60944
															0	0	0	0								0	0	0	0								0	0	0	0								0	1.38629
															0	0	0	1.60944								0	0	0	0								0	0	0	1.38629								0.693147	1.79176
															0	0	0	0								0	0	0	0								0	0	0	0								0	0
															0	0	0	0								0	0	0	0.693147								0.693147	0	0.693147	0								0.693147	1.09861
															0	0	0	1.94591								0	0	0	0.693147								0	0	0	0								0.693147	0
															0	0	0	0								0	0	0	0.693147								0	0	0.693147	0								0.693147	1.79176
															0	0	0	1.09861								0	0	0	0								0	0	0	0								1.09861	1.79176
															0	0	0	0.693147								0	0	0	0								0	0	0	0								1.09861	0
															0	0	0	0								0	0	0	0								0	0	0	0.693147								0	0
															0	0	0	2.70805								0	0	0	0.693147								0	0	0.693147	0.693147								0	1.09861
															0	0	0	0								0	0	0	0								0	0	0	0.693147								0	1.09861
															0	0	0	0								0	0	0	1.09861								0	0	0	0.693147								0	1.79176
															0	0	0	1.79176								0	0	0	0.693147								0	0	0	0.693147								0.693147	1.09861
															0	0	0	0								0	0	0	0								0.693147	0	0	0								0	1.38629
															0	0	0	0								0	0	0	0								0	0	0.693147	1.60944								0	0
															0	0	0	2.07944								0	0	0	0								0	0	0	1.09861								0	1.38629
															0	0	0	0								0	0	0	1.60944								0	0	0	0								0.693147	1.38629
															0	0	0	0								0	0	0	0								0	0	0	0								0.693147	0
															0	0	0	2.30259								0	0	0	0.693147								0	0	0	1.09861								1.09861	0.693147
															0	0	0	0.693147								0	0	0	0								0.693147	0	0	0.693147								0	0
															0	0	0	1.38629								0	0	0	0								0	0	0	1.60944								0	1.38629
															0	0	0	2.3979								0	0	0	0								0.693147	0	0	0.693147								0.693147	0
															0	0	0	2.63906								0	0	0	0.693147								0	0	0	0.693147								0.693147	0
															0	0	0	0								0	0	0	0								0	0	0	0								0	1.09861
															0	0	0	0								0	0	0	0								0.693147	0	0	0								0	1.38629
															0	0	0	0								0	0	0	1.79176								0	0	0	1.09861								0	0
															0	0	0	2.48491								0	0	0	0								0.693147	0	0	0.693147								0	1.38629
															0	0	0	1.79176								0	0	0	1.38629								0	0	0	0								0	1.38629
															0	0	0	0								0	0	0	0.693147								0	0	0.693147	0								0	1.38629
															0	0	0	0								0	0	0	0								0.693147	0	0	0								0	1.38629
															0	0	0	0								0	0	0	0								0	0	0	0.693147								0	0
															0	0	0	0.693147								0	0	0	0								0	0	0	0								0	1.38629
															0	0	0	0								0	0	0	0								0	0	0	0								0.693147	0
															0	0	0	0								0	0	0	0.693147								0	0	0	0.693147								1.38629	0
															0	0	0	0								0	0	0	0								0	0	0	1.79176								0	1.09861
															0	0	0	1.09861								0	0	0	0								0	0	0	0.693147								0	1.09861
															0	0	0	1.94591								0	0	0	0								0.693147	0	0	0.693147								0	0
															0	0	0	1.79176								0	0	0	0								0	0	0	0								0	1.09861
															0	0	0	0.693147								0	0	0	0.693147								0	0	0	0								0	1.09861
															0	0	0	2.56495								0	0	0	0.693147								0	0	0	0								0	0
															0	0	0	0								0	0	0	0.693147								0	0	0	0								0.693147	1.94591
															0	0	0	1.09861								0	0	0	0								0	0	0	0.693147								0.693147	1.09861
															0	0	0	0								0	0	0	0								0	0	0	0								0	0
															0	0	0	1.60944								0	0	0	1.38629								0	0	0	0								0	1.09861
															0	0	0	1.38629								0	0	0	0.693147								0	0	1.09861	0								0.693147	1.38629
															0	0	0	0.693147								0	0	0	0								0	0	0.693147	0.693147								0	1.38629
															0	0	0	2.56495								0	0	0	0								0	0	0.693147	1.79176								0.693147	0
															0	0	0	0								0	0	0	0								0	0	0	0								1.09861	1.09861
															0	0	0	0.693147								0	0	0	0								0	0	0	0								0	1.79176
															0	0	0	0								0	0	0	0								0	0	0	0								0	1.38629
															0	0	0	2.77259								0	0	0	1.09861								0	0	0.693147	1.38629								0.693147	1.38629
															0	0	0	0.693147								0	0	0	0.693147								0	0	0	0								0	1.79176
															0	0	0	0.693147								0	0	0	0								0.693147	0	0.693147	0								0	1.38629
															0	0	0	0								0	0	0	1.09861								0	0	0	0.693147								0.693147	1.09861
															0	0	0	0								0	0	0	0								0	0	0	0								0.693147	0
															0	0	0	0								0	0	0	0.693147								0	0	0	0								0	0
															0	0	0	1.60944								0	0	0	0								0	0	0	1.38629								0.693147	1.60944
															0	0	0	2.63906								0	0	0	0								0	0	0	1.09861								0	1.38629
															0	0	0	0								0	0	0	0.693147								0	0	0.693147	0								0.693147	1.38629
															0	0	0	0								0	0	0	0								0	0	0	0.693147								0	1.09861
															0	0	0	0								0	0	0	0								0	0	0.693147	0								0	1.09861
															0	0	0	1.09861								0	0	0	1.09861								0	0	0	0								0	1.09861
															0	0	0	0.693147								0	0	0	0								0	0	0	1.79176								0	1.38629
															0	0	0	0								0	0	0	0								0	0	0	0								0	1.09861
															0	0	0	0								0	0	0	0								0.693147	0	0	0								0	0
															0	0	0	2.19722								0	0	0	0.693147								0	0	0	0.693147								0.693147	1.60944
															0	0	0	0								0	0	0	0								0	0	0	0								0	0.693147
															0	0	0	0								0	0	0	0								0	0	0	0								0.693147	0.693147
															0	0	0	1.60944								0	0	0	0.693147								0	0	0	0.693147								0	1.09861
															0	0	0	1.38629								0	0	0	0								0	0	0	1.38629								0	1.09861
															0	0	0	0								0	0	0	0								0	0	0	1.38629								1.09861	0
															0	0	0	0								0	0	0	0								0	0	0.693147	0								0	0.693147
															0	0	0	0								0	0	0	0.693147								0	0	0	0.693147								0	0
															0	0	0	2.83321								0	0	0	0								0	0	0	0.693147								0	0.693147
															0	0	0	2.30259								0	0	0	0								0.693147	0	0	0								0.693147	1.94591
															0	0	0	0								0	0	0	0								0	0	0	0								0	0
															0	0	0	0								0	0	0	0.693147								0	0	0	0								1.09861	1.60944
															0	0	0	0								0	0	0	0								0.693147	0	0	0								0	0
															0	0	0	0								0	0	0	0								0	0	0	0								0	1.09861
															0	0	0	1.60944								0	0	0	0								0	0	0	0.693147								0	0
															0	0	0	1.38629								0	0	0	0								0	0	0	0								0	0
															0	0	0	0								0	0	0	0								0.693147	0	0.693147	1.09861								0.693147	0
															0	0	0	0								0	0	0	0								0	0	0	0								0.693147	0
															0	0	0	2.63906								0	0	0	0								0	0	0	0.693147								1.09861	1.09861
															0	0	0	1.60944								0	0	0	0								0	0	0.693147	1.09861								0	0
															0	0	0	0								0	0	0	0.693147								0	0	0	0								0.693147	1.09861
															0	0	0	2.07944								0	0	0	1.09861								0	0	0	1.38629								0	0.693147
															0	0	0	0								0	0	0	0								0	0	0	0.693147								1.09861	1.38629
															0	0	0	0.693147								0	0	0	0								0	0	0	0								0.693147	0.693147
															0	0	0	0								0	0	0	0								0	0	0	1.09861								0	1.38629
															0	0	0	0.693147								0	0	0	0								0	0	0	1.09861								0	0
															0	0	0	0								0	0	0	0								0	0	0	1.09861								0	0
															0	0	0	2.89037								0	0	0	1.09861								0	0	0	1.79176								0	1.38629
															0	0	0	2.07944								0	0	0	0.693147								0	0	0	0.693147								0.693147	0.693147
															0	0	0	0								0	0	0	0								0	0	0	0								0	0
															0	0	0	0								0	0	0	1.09861								0	0	1.09861	0								0	1.38629
															0	0	0	0								0	0	0	0								0	0	0	0								0	0
															0	1.38629	0	0								0	0	0	0.693147								0	0	0	0								0	1.38629
															0	0	0	0								0	0	0	0								0	0	0.693147	0								1.09861	1.60944
															0	0	0	1.09861								0	0	0	1.09861								0	0	0.693147	0.693147								0.693147	1.38629
															0	0	0	0.693147								0	0	0	0								0	0	0	0								1.09861	1.38629
															0	0	0	0.693147								0	0	0	1.09861								0	0	0	1.38629								0	0
															0	0	0	0								0	0	0	1.79176								0	0	0	0								0.693147	0.693147
															0	0	0	0								0	0	0	1.09861								0	0	0	0.693147								0	1.09861
															0	0	0	0								0	0	0	0								0	0	0	0								0	1.60944
															0	0	0	1.09861								0	0	0	0								0	0	0.693147	2.07944								0	1.09861
															0	0	0	2.89037								0	0	0	1.09861								0	0	0.693147	1.38629								0.693147	1.60944
															0	0	0									0	0	0									1.09861	0	0									0	1.09861
															0	0	0									0	0	0									0	0	0									0.693147	0
															0	0	0									0	0	0									0	0	0									0.693147	1.60944
															0	0	0									0	0	0									0	0	0									0	1.60944
															0	0	0									0	0	0									0	0	0									0.693147	0
															0	0	0									0	0	0									0	0	0									0	0
															0	0.693147	0									0	0	0									0	0	0									0	1.09861
															0	0	0									0	0	0									0.693147	0	0									0	2.07944
															0	0	0									0	0	0									0	0	0									0	0.693147
															0	0	0									0	0	0									0	0	0									0.693147	0
															0	0	0									0	0	0									0.693147	0	0.693147									0	0
															0	0	0									0	0	0									0	0	0									0.693147	1.79176
															0	0	0									0	0	0									0	0	0									0	1.09861
															0	0	0									0	0	0									0	0	0.693147									0	0
															0	0	0									0	0	0									0	0	0									0	1.09861
															0	0	0									0	0	0									0	0	0.693147									0	0
															0	0	0									0	0	0									0	0	1.09861									0.693147	0.693147
															0	0	0									0	0	0									0	0	0									0	1.09861
															0	0	0									0	0	0									0	0	0									0	0
															0	0	0									0	0	0									0.693147	0	0									0	0
															0	0	0									0	0	0									0	0	0									0	1.60944
															0	0	0									0	0	0									0	0	0									0	1.60944
															0	0	0									0	0	0									0	0	0.693147									0	1.79176
															0	0	0									0	0	0									0.693147	0	0									0	1.79176
															0	0	0									0	0	0									0	0	0									0.693147	0.693147
															0	0	0									0	0	0									0	0	0									0	1.09861
															0	0	0									0	0	0									0	0	0									0	0.693147
															0	0	0									0	0	0									0	0	0.693147									0	1.09861
															0	0	0									0	0	0									0	0	0									0	1.38629
															0	1.38629	0									0	0	0									1.09861	0	0									1.09861	1.60944
															0	0	0									0	0	0									1.09861	0	0									1.09861	1.09861
															0	0	0									0	0	0									0	0	0									0	1.09861
															0	0	0									0	0	0									0	0	0									0.693147	0
															0	0	0									0	0	0									0.693147	0	0									0	0
															0	0	0									0	0	0									0	0	0									0	1.94591
															0	0	0									0	0	0									0	0	0									0	0
															0	0	0									0	0	0									0	0	0									0	1.38629
															0	0	0									0	0	0									0	0	0									0	1.09861
															0	0	0									0	0	0									0	0	0									0	0
															0	0	0									0	0	0									0	0	0									0	1.38629
															0	0	0									0	0	0									0	0	0									0	0
															0	0	0									0	0	0									0	0	0.693147									0	0
															0	0	0									0	0	0									0	0	0									0	0
															0	0	0									0	0	0									0	0	0									0	1.38629
															0	0	0									0	0	0									0	0	0.693147									0	1.09861
															0	0	0									0	0	0									0	0	0									0	0
															0	0	0									0	0	0									0	0	0									1.09861	0
															0	0	0									0	0	0									0	0	0									0	1.09861
															0	0	0									0	0	0									0	0	0.693147									0	1.09861
															0	0	0									0	0	0									0	0	0									0	1.09861
															0	0	0									0	0	0									0	0	0									0.693147	1.38629
															0	0	0									0	0	0									0	0	0									0	0
															0	0	0									0	0	0									0	0	0									0.693147	0
															0	0	0									0	0	0									0	0	0									0	0
															0	0	0									0	0	0									0.693147	0	0									0	1.60944
															0	0	0									0	0	0									0	0	0									0	0.693147
															0	0	0									0	0	0									0	0	0.693147									0	1.38629
															0	0	0									0	0	0									0	0	0									0.693147	0
															0	0	0									0	0	0									0.693147	0	0									0	1.09861
															0	0	0									0	0	0									0.693147	0	0									0	0
															0	0	0									0	0	0									0.693147	0	0									0	0.693147
															0	0	0									0	0	0									0	0	0									1.09861	0
															0	0	0									0	0	0									0	0	0.693147									0.693147	1.09861
															0	0	0									0	0	0									0	0	0									0	0
															0	0	0									0	0	0									0	0	1.38629									0	1.09861
															0	0	0									0	0	0									0	0	0									0	1.38629
															0	0										0	0										0	0										0	0
															0	0										0	0										0	0										0.693147	1.38629
															0	0										0	0										0	0										0	0.693147
															0	0										0	0										0.693147	0										0	0
															0	0										0	0										0	0										0	1.09861
															0	0										0	0										0	0										0.693147	1.79176
															0	0										0	0										0	0										0	0.693147
															0	0										0	0										0.693147	0										0	0
															0	0										0	0										0	0										1.09861	0.693147
															0	0										0	0										0	0										0	0
															0	0										0	0										0	0										0	1.38629
															0	0										0	0										0	0										0	0
															0	0										0	0										0	0										1.09861	1.09861
															0	0										0	0										0	0										0	0
															0	0										0	0										0.693147	0										0	0
															0	0										0	0										0	0										0	0.693147
															0	0										0	0										0	0										0.693147	1.09861
															0	0										0	0										0	0										0	0
															0	0										0	0										0	0										0.693147	1.09861
															0	0										0	0										0	0										0	0
															0	0										0	0										0	0										0	1.38629
															0	0										0	0.693147										0	0										0.693147	1.09861
															0	0										0	0										0.693147	0										0.693147	0
															0	0										0	0										0.693147	0										0	0
															0	0										0	0										0	0										0	1.38629
															0	0										0	0										0	0										0	0
															0	0										0	0										0	0										0.693147	1.09861
															0	0										0	0										0	0										0.693147	0
															0	0										0	0										0	0										0	0
															0	0										0	0										0	0										0.693147	1.38629
															0	0										0	0										0	0										0	1.79176
															0	0										0	0										0	0										0	0
															0	0										0	0										0	0										0	1.38629
															0	0										0	0										0	0										0.693147	0.693147
															0	0										0	0										0	0										0.693147	1.38629
															0	0										0	0										0.693147	0										0	1.09861
															0	0										0	0										0	0										0	1.60944
															0	0										0	0										0.693147	0										0	0
															0	0										0	0										0	0										0	0
															0	0										0	0										0	0										0	0
															0	0										0	0										0	0										0.693147	0
															0	0										0	0										0	0										0.693147	0
															0	0										0	0										0	0										0	1.09861
															0	0										0	0										0.693147	0										0	0
															0	0										0	0										0.693147	0										0	0.693147
															0	0										0	0										0	0										0	1.38629
															0	0										0	0										0	0										0	0.693147
															0	0										0	0										0.693147	0										0.693147	1.09861
															0	0										0	0										0	0										0.693147	0
															0	0										0	0										0	0										0	0.693147
															0	0										0	0										0	0										0.693147	1.09861
															0	0										0	0										0	0										0	0
															0	0										0	0										0	0										0	0
															0	0										0	0										0	0										0	1.38629
															0	0										0	0										0	0										0	0
															0	0										0	0										0	0										0.693147	1.60944
															0	0										0	0										0	0										0.693147	1.60944
															0	0										0	0										0	0										0	1.09861
															0	0										0	0										0.693147	0										0	0
															0	0										0	0										0	0										0	1.09861
															0	0										0	0										0	0										0	0
															0	0										0	0										0	0										0	1.60944
															0	0										0	0										0	0										0.693147	0
															0	0										0	0										0	0										1.09861	1.09861
															0	0										0	0										0	0										0	0
															0	0										0	0										0	0										0	1.09861
															0	0										0	0										0	0										0	0.693147
															0	0										0	0										0	0										0	0
															0	0										0	0										0	0										0.693147	0
															0	0										0	0										0.693147	0										0	0.693147
															0	0										0	0										0.693147	0										0	1.09861
															0	0										0	0										0.693147	0										0	0
															0	0										0	0										0.693147	0										0	1.09861
															0	0										0	0										0	0										0	0
															0	0										0	0										0	0										1.09861	0
															0	0										0	0										0	0										0	0
															0	0										0	0										0	0										0.693147	0.693147
															0	0										0	0.693147										0	0										0.693147	0
															0	0										0	0										0.693147	0										0	0
															0	0										0	0										0	0										0.693147	1.38629
															0	0										0	0										0	0										0	0
															0	0										0	0										0.693147	0										0	0
															0	0										0	0										0	0										1.09861	1.09861
															0	0										0	0										0	0										0	1.09861
															0	0										0	0										0	0										0	1.38629
															0	0										0	0										0.693147	0										0	1.38629
															0	0										0	0										0	0										0	0
															0	0										0	0										1.09861	0										0.693147	1.38629
															0	0										0	0										0	0										0.693147	1.09861
															0	1.09861										0	0										0	0										0.693147	0
															0	0										0	0										0	0										0.693147	1.09861
															0	0										0	0										0	0										0	1.38629
															0	0										0	0										0	0										0.693147	1.09861
															0	0										0	0										0	0										0	1.38629
															0	0										0	0										0	0										0.693147	1.09861
															0	0										0	0										0.693147	0										0	0.693147
															0	0										0	0										0	0										0.693147	0
															0	0										0	0										0	0										0	0
															0	0										0	0										0	0										0	0
															0	0										0	0										0	0										0.693147	1.60944
															0	0										0	0										0	0										0	0
															0	0										0	0										0	0										0.693147	0
															0	0										0	0										0	0										0.693147	0.693147
															0	0										0	0										0	0										0.693147	1.38629
															0	0										0	0										0.693147	0										0	1.60944
															0	0										0	0										0	0										0.693147	0.693147
															0	0										0	0										0	0										0	1.38629
															0	0										0	0										0	0										0	0
															0	0										0	0										0	0										0	0.693147
															0	0										0	0										0	0										0	1.09861
															0	0										0	0										0	0										0	0.693147
															0	0										0	0										0.693147	0										0	1.09861
															0	0										0	0										0	0										0	1.09861
															0	0										0	0										0	0										0	0
															0	0										0	0										0	0										0.693147	0.693147
															0	0										0	0										0.693147	0										0	1.38629
															0	0										0	0										0	0										0	1.38629
															0	0										0	0										0	0										0	1.94591
															0	0										0	0										0	0										0	0
															0	0										0	0										0	0										0	1.09861
															0	0										0	0										0	0										0.693147	0
															0	0										0	0										0	0										0	0
															0	0										0	0										0	0										0	0
															0	0										0	0										0	0										0.693147	0
															0	0										0	0										0	0										0	1.09861
															0	0										0	0										0	0										0.693147	1.38629
															0	0										0	0										0	0										0.693147	0
															0	0										0	0										0	0										0	1.09861
															0	0										0	0										0	0										0.693147	0.693147
															0	0										0	0										0	0										0	0
															0	0										0	0										0	0										0	0.693147
															0	0										0	0										0.693147	0										0	1.79176
															0	0										0	0										0	0										0	0
															0	0										0	0										0	0										0.693147	1.38629
															0	0										0	0										0	0										0	0.693147
															0	0										0	0										0	0										0.693147	0.693147
															0	0										0	0										0	0										0	1.09861
															0	0										0	0										0	0										0	1.09861
															0	0										0	0										0.693147	0										0.693147	1.38629
															0	0										0	0										0	0										1.09861	1.60944
[truncated: 2,835 more rows]
[truncated: 8 more columns]

## Sheet: Fig. 5
Fig. 5A			Fig. 5B					Fig. 5C
PBS	PyMT-B6		Base Media	1956	LLC	PyMT-B6		Empty	LIF
6.6912	225.096		0	13.3945	58.0857	191.627		25.5	23.79
10.8732	90.7494		0	13.9312	53.3453	208.356		15.72	26.8
5.75025	129.851		0	13.007	50.6322	183.074		18.73	25.3
			0	14.3784	50.4533	177.052		22.4	20.68
10.3919	160.484
7.49871	40.8001							11.93	21.42
7.85299	22.6142							11.97	23.79
7.55776	83.3715							13.89	18.76
									18.88
12.1042	54.5576
5.3731	24.976							18.56	15.47
7.97107	18.304							13.92	15.92
8.97484	107.167							11.84	19.28
								16.71	20.14
Fig. 5D			Fig. 5E					Fig. 5F
Empty	LIF		Empty	LIF				ΔG-CSF	ΔLIF ΔG-CSF
6930	17100		879	2930				2503665	395937
5450	37100		468	5190				3602875	1235412
5760	19400		427	4480				1984810	1203596
7800	40100		943	11600
								2902554	1243530
2846.96	19630.8		569.392	1601.46				1515606	606841
4922.62	23017.4		802.124	6642.16				2753355	930085
3475.98	24091.6		823.936	5652.26				773916	399094
	24354			3182.26
								3007719	956735
								1200890	252724
								1324505	866822
								1260545	59589.4

## Sheet: Fig. 6
Fig. 6A														Fig. 6B			Fig. 6C			Fig. 6D
Cluster.0	Cluster.1	Cluster.2	Cluster.3	Cluster.4	Cluster.5	Cluster.6	Cluster.7	Cluster.8	Cluster.9					Cdh5-Cre- LIFRfl/fl	Cdh5-Cre+ LIFRfl/fl		Pα-Cre- LIFRfl/fl	Pα-Cre+ LIFRfl/fl		Pα-Cre- LIFRfl/fl	Pα-Cre+ LIFRfl/fl
0	1.09861	0	0.693147	0	0	0	0.693147	1.79176	0					16728	34583.5		0.23	0.11		0.34	0.33
0	0	0	0	0.693147	0.693147	0.693147	0	1.09861	0					23603.7	8897		0.14	0.093		0.35	0.28
0	1.38629	0	1.09861	0	0	1.38629	0	0	0.693147						37252.6		0.23			0.29
0	0	0	0	0	0	0	0	1.09861	0
0	0	0	2.89037	0	0	0	0	0	0					33849.6	36301.4		0.19	0.13		0.38	0.37
0	0	0	1.09861	0.693147	0	0	0	1.60944	0					19975.2	9267.8		0.2			0.38
0	1.09861	0	1.38629	0	0	0	0	1.38629	0					48166.8	30692.6		0.2			0.32
0	0	0	0	0	0	1.09861	0	0	0					32545.8	52619.4
0	1.38629	0	0	0	0	0	0	1.09861	0								0.19	0.079		0.35	0.31
0	0	0	1.38629	0	0	0	1.09861	0.693147	0					32882	20992		0.18	0.071		0.4	0.23
0	0	0	0	0	0	1.38629	0	1.09861	0					24304.8	50393.1		0.19	0.051		0.32	0.27
0	0	0	1.94591	0	0	0	0	0.693147	0					21648	30643.4
0	0.693147	0	1.94591	1.09861	0.693147	1.09861	0	1.09861	0					16777.2	18954.3
0	0	0	0	0.693147	0	0.693147	0	1.38629	0
0	0	0	0	0.693147	0	0.693147	0	2.30259	0
0	0.693147	0	2.70805	0	0	1.09861	1.09861	1.09861	0		Fig. 6E			Fig. 6F			Fig. 6G
0	1.60944	0	0	0.693147	0	0	0	0.693147	0		Pα-Cre- LIFRfl/fl	Pα-Cre+ LIFRfl/fl		Pα-Cre- LIFRfl/fl	Pα-Cre+ LIFRfl/fl		Control	1956	LLC	PyMT-B6
0	0.693147	0	1.60944	0	0	0	0	1.79176	0		30492	4539.48		47850	16239.3		0.89856	4.8	2.5856	3.2832
0	1.38629	0	1.79176	0	0	0	0	1.09861	0		33891			55902			0.989	6.0672	6.0945	3.1098
0	1.09861	0	0	0	0	1.09861	0	1.60944	0								0.986	2.4408	4.238	3.102
0	0.693147	0	0	0	0	0.693147	0	0.693147	0		41987	4930		54740	4600		1.3	2.2538	5.7132	4.1406
0	1.38629	0	0.693147	0	0	0	0	1.09861	0		27141.4	1281.5		23980	3690		1.296		7.7031	3.3852
0	0	0	0	0	0	0.693147	1.09861	0	0		43197			24820
0	0	0	0.693147	0	0	0	0	0.693147	0
0	0	0	1.09861	0	0	0.693147	0	1.09861	0		41987	3698.2		65208	21265.2
0	0	0	1.38629	0	0	0.693147	0	1.38629	0		37180			60060
0	0	0	0	0	0.693147	1.79176	0	1.94591	0		39270			54054
0	0	0	0	0	0	0.693147	0	0.693147	0
0	1.09861	0	0	0	0	0	0	1.09861	0		28500	4524		30820	7436
0	0	0	1.38629	0	0	0.693147	0	0.693147	0		22204	1890		34500	8955
0	0	0	0.693147	0	0	0	0	1.09861	0		21538	2660		22050	11286
0	1.60944	0	1.38629	0.693147	0	0	0	0.693147	0
0	0	0	0.693147	0	0	0.693147	0.693147	1.09861	0
0	1.60944	0	1.38629	0	0	1.38629	0	0	0		Fig. 6H			Fig. 6I			Fig. 6J			Fig. 6K
0	0	0	3.3673	0	0	0	0	1.38629	0		Control	LIF		Empty	LIF		Bottom 25%	Top 25%		Bottom 25%	Top 25%
0	1.38629	0	0	0	0	1.09861	0	0	0		0.222982	0.248273		2.7027	5.71429		0.161	0.0616		2.03	2.84
0	1.09861	0	1.38629	0	0	0	0	1.09861	0		0.213159	0.284204		1.06952	9.67742		6.36e-18	0.0418		1.51	2.96
0	0	0	0	0	0	0.693147	0	0.693147	0		0.213899	0.342696		0	5.55556		0.176	0.212		2.02	2.29
0	0.693147	0	0.693147	0	0	0	0	1.38629	0		0.224533	0.339151		1.8018	5.20231		0.189	0.105		1.96	2.91
0	0	0	0	0	0	0	0	1.60944	0		0.220676	0.334482					0.0334	0.0847		1.48	3.16
0	0	0	0	0	0	1.09861	0	0.693147	0		0.184284	0.332171		1.27551	3.3557		3.28e-17	0.447		1.39	2.95
0	0	0	1.60944	0	0	0	0	1.38629	0					2.18341	3.65854		9.86e-18	0.0885		1.35	2.97
0	0	0	0.693147	0	0	0	0	0.693147	0					1.30719	6.62651		0.0264	0.0984		1.45	2.38
0	0	0	1.60944	0	0	0	0	1.60944	0					0.930233	7.47664		0.143	0.113		1.71	2.66
0	0	0	0	0	0	1.38629	0	0.693147	0								-4.16e-18	0.138		1.33	2.82
0	0	0	0	0	0	0	0	1.38629	0								0.0323	7.52e-18		1.76	2.24
0	1.09861	0	0	0	0	1.09861	0	1.09861	0								0.112	0.117		1.92	2.59
0	0	0	2.30259	0.693147	0	0	0	1.38629	0								0.243	0.00595		2.15	4.53
0	0	0	0	0	0	0	0	0	0								-3.67e-18	0.11		1.4	2.85
0	0	0	1.38629	0	0	0	0	0.693147	0								0.13	0.168		1.95	3.39
0	0	0	0	0	0	0	0	0	0								0.012	0.155		1.59	2.73
0	0	0	0.693147	0	0	0	0	1.38629	0								-4.34e-19	5.9e-18		1.39	1.3
0	0	0	1.38629	0	0	0	0	0	0								0.113	0.13		1.29	3.26
0	0.693147	0	1.79176	0	0	0.693147	0	1.09861	0								0.155	0.206		1.98	3
0	0	0	2.30259	0	0	0	0	1.60944	0								0.0317	0.176		1.7	2.82
0	0	0	0	0	0	0	0	1.79176	0								0.0239	-3.36e-20		1.54	2.31
0.693147	0	0	1.38629	0	0	0.693147	0	1.94591	0								0.12	0.0362		1.74	1.99
0	0	0	0.693147	0	0	1.09861	0	0	0								0.151	9.09e-19		2.02	2.2
0	1.09861	0	0	0	0	0	0	1.09861	0								0.252	-2.99e-17		1.91	1.52
0	0	0	0	0	0	0.693147	0	0	0								-2.06e-17	0.153		1.54	2.54
0	1.09861	0	1.09861	0	0	0	0	1.38629	0								0.0182	0.0389		1.77	3.62
0	0	0	3.52636	0	0	0	0	1.38629	0								0.0968	1.53e-18		1.78	2.35
0	0.693147	0	2.07944	1.09861	0	0	0	1.09861	0								0.218	0.0669		1.97	2.3
0	0	0	1.94591	0	0	0	0	0	0								0.0334	0.0769		1.47	2.57
0	0	0	0	0.693147	0	0	0	1.94591	0								0.00976	0.0769		1.48	2.74
0	0	0	2.07944	0	0	0	0	0	0								0.192	0.112		2.01	2.41
0	0.693147	0	2.48491	0	0	0.693147	0	1.38629	0								0.0425	0.0883		1.5	2.41
0	1.09861	0	0.693147	0	0	0	0	0.693147	0								0.0898	0.0757		1.69	2.47
0	0.693147	0	0	0	0	0	0	0.693147	0								0.0618	0.112		1.63	2.65
0	0	0	0.693147	0	0	1.60944	0	1.09861	0								0.0475	0.0455		1.4	2.1
0	0	0	1.38629	0	0	0	0	0.693147	0								0.0908	-9.17e-19		1.79	2.6
0	0	0	1.38629	0	0	0	0	0	0								0.112	0.075		1.57	2.53
0	0	0	0	0	0	0	0	1.09861	0								0.251	0.0957		2.06	2.46
0	0.693147	0	0	0	0	0	0	1.38629	0								2.05e-18	0.256		2.02	2.62
0	0	0	0	0	0	0	0	0.693147	0								0.11	0.143		1.82	2.93
0	1.38629	0	1.79176	0	0	1.09861	0	1.38629	0								0.0712	0.0641		1.46	2.5
0	0.693147	0	1.38629	0	0	0.693147	0	0.693147	0								-2.76e-18	0.0705		1.39	2.27
0	0	0	0.693147	0	0	0	0	1.60944	0								-2.47e-17	-2.55e-17		1.16	2.12
0	0.693147	0	1.09861	0	0	0	0	1.38629	0								0.111	-1.64e-17		1.91	3.28
0	0	0	0	0	0.693147	0.693147	0	1.79176	0								1.97e-18	0.112		1.58	2.49
0	0	0	0.693147	0	0	0	0	0.693147	0								0.103	0.0992		1.79	2.78
0	0	0	2.07944	0	0	0	0	1.94591	0								-6.02e-18	0.0704		1.54	2.37
0	0.693147	0	2.48491	0	0	1.60944	0	1.38629	0								-4.22e-18	0.179		1.86	2.89
0	0.693147	0	0.693147	0	0	0	0	0	0								0.00768	0.0948		1.56	2.45
0	0.693147	0	2.63906	0	0	0	0	0	0								0.0984	0.132		1.81	2.44
0	0	0	1.09861	0	0	0	0.693147	1.09861	0								0.0797	-9.27e-18		1.75	2.68
0	0	0	0.693147	0	0	0	0	1.38629	0								0.0612	0.27		1.89	2.7
0	1.09861	0	1.38629	0	0	0	0	0.693147	0								0.00749	3.39e-18		1.55	5.55
0	0	0	2.48491	0	0	0	0.693147	1.09861	0								0.0192	0.205		1.43	3.38
0	0.693147	0	0	0	0	0	0	0.693147	0								-3.79e-17	0.0481		1.66	2.38
0	0	0	0.693147	0	0	0	0	1.38629	0								-2.54e-17	0.0339		1.36	2.39
0	0	0	0	0	0	0	0.693147	1.09861	0								0.0568	0.105		1.57	3.45
0	0	0	0	0	0	0	0	0.693147	0								0.0217	-4.67e-19		1.67	3.43
0	1.09861	0	3.29584	0	0	0	0	1.38629	0								0.204	0.114		2.1	2.28
0	0.693147	0	0.693147	0	0	0	0	0.693147	0								2.64e-18	0.0704		1.62	2.72
0	0	0	2.94444	0	0	0	0	2.30259	0								0.0828	1.31e-18		1.91	1.46
0	0.693147	0	0.693147	1.38629	0	0	0	1.38629	0								0.052	0.0697		1.69	2.05
0	0	0	0	0	0.693147	1.60944	0	0	0								0.0168	0.112		1.51	2.74
0	0	0	1.09861	0	0	0	0.693147	0	0								0.0432	0.117		1.61	2.67
0	1.09861	0	0.693147	0	0	0	0	1.38629	0								0.166	0.303		2.13	2.98
0	0	0	2.89037	0	0	1.09861	0	1.09861	0								0.108	0.159		1.54	2.79
0	1.09861	0	0	0	0	1.09861	0	1.60944	0								-7.46e-19	-5.03e-19		1.47	3.57
0	1.09861	0	0.693147	0	0	0	0	0.693147	0								0.0559	3.94e-18		1.75	3.03
0	0	0	1.79176	0	0	1.09861	0	1.38629	0								0.0649	0.115		1.59	2.08
0	1.09861	0	0	0	0	0	0	0.693147	0								0.0972	0.555		1.84	3.34
0	1.09861	0	3.13549	0	0	0	0	1.94591	0								0.0205	0.036		1.52	2.31
0	0	0	0.693147	0	0	0	0	1.60944	0								0.209	0.0547		1.9	2.54
0	0	0	0	0	0	0	0	1.09861	0								0.0253	0.00577		1.93	3.72
0	0	0	2.56495	0	0.693147	0	0	1.09861	0								0.0689	0.19		1.58	2.4
0	0	0	0	1.38629	0	0	0	1.38629	0								-1.15e-18	0.0853		1.49	2.37
0	0	0	0	0	0	0	0	0	0								0.0189	2.55e-19		1.62	2.22
0	0	0	1.09861	0	0	1.09861	0	0.693147	0								0.0839	0.193		1.94	2.91
0	0	0	0	0.693147	0	0	0	1.09861	0								0.00479	0.324		1.43	2.97
0	1.38629	0	0	0	0	0	0	0.693147	0								0.0445	0.0215		1.65	1.85
0	1.09861	0	0.693147	0	0	0.693147	0	0.693147	0								0.237	0.129		1.95	2.76
0	0	0	1.38629	0	0	0	0	1.09861	0								-2.25e-18	0.112		1.48	2.16
0	1.09861	0	0	0	0	0	0	1.38629	0								0.0545	0.00682		1.73	2.2
0	0	0	2.83321	0	0	0	0	1.60944	0								0.0434	2.06e-19		1.99	2.79
0	1.60944	0	0.693147	0	0	0	0	1.09861	0								0.027	0.324		1.4	3.22
0	0	0	1.60944	0	0	0	0	0.693147	0								0.0417	0.36		1.83	3.12
0	0	0	0	0	0	0	0	1.60944	0								0.0525	0.0523		1.63	2.25
0	0	0	0	0	0	0.693147	0	1.38629	0								-3.31e-18	0.0408		1.64	2.85
0	0.693147	0	0	0	0	0	0	1.09861	0								0.0258	0.163		1.51	4.25
0	0	0	1.09861	0	0	1.09861	0	1.79176	0								0.186	0.0968		1.59	2.87
0	0	0	0.693147	0	0	0.693147	0	1.09861	0								0.0882	2.94e-19		1.61	1.46
0	0.693147	0	1.38629	0	0	0	0	1.09861	0								0.0281	0.0812		1.71	2.02
0	0.693147	0	0	0	0	0	0	0	0								3.36e-18	0.297		1.51	2.5
0	0	0	0	0	0	1.09861	0	1.09861	0								1.51e-18	-2.72e-18		1.58	2.02
0	0	0	1.79176	0	0	0.693147	0	0.693147	0								0.0518	0.0919		1.51	2.21
0	0.693147	0	1.09861	0	0	0	0	1.38629	0								0.0359	0.0418		1.44	2.48
0	0	0	2.48491	0	0	0	0	0.693147	0								0.156	0.0528		1.98	2.49
0	0	0	1.79176	0	0	0	0	0.693147	0								8.59e-18	-1.57e-17		1.47	1.47
0	0.693147	0	0	0	0	0	0	0	0								7.28e-18	-5.42e-19		1.51	1.46
0	0	0	0	0	0	1.09861	0	0	0								0.0308	0.131		1.36	2.96
0	0	0	0.693147	0.693147	0	1.09861	0	0.693147	0								2.94e-17	0.178		1.54	2.79
0	0	0	2.70805	0	0	0.693147	0	1.38629	0								6.54e-19	0.274		2.16	3.53
0	1.09861	0	1.38629	0	0	0	0	1.60944	0								0.175	0.115		1.86	3.12
0	0	0	1.09861	0	0	0	0	1.60944	0								3.11e-18	0.399		1.67	2.99
0	0.693147	0.693147	0	0	0	0.693147	0	1.60944	0								0.228	0.211		2.01	2.62
0	0	0	0	0	0	0	0	1.09861	0								0.0172	-2.15e-19		1.39	2.04
0	0	0	0	0	0	0	0	1.09861	0								0.179	0.144		1.94	2.35
0	1.09861	0	0	0	0	0.693147	0	0.693147	0								0.102	-6.4e-19		1.68	2.81
0	0	0	0	0	0	1.38629	0	0	0								0.199	0.081		1.83	2.21
0	0	0	0	0	0	0	0	0	0								0.0124	0.0183		1.69	2.31
0	0	0	2.48491	0	0	1.09861	0	0	0								0.0323	0.105		1.57	2.56
0	1.38629	0	0	0	0	0	0	0.693147	0								-2.59e-17	0.206		1.35	3.06
0	0	0	1.38629	0.693147	0	0	0	0.693147	0								0.272	0.358		1.83	3.23
0	0	0	1.38629	0	0	0	0	1.79176	0								0.000995	0.0526		1.6	3.22
0	1.09861	0	0.693147	0	0	0	0	0	0								0.104	0.0855		1.82	2.15
0	1.09861	0	0	0	0	0.693147	0	1.60944	0								0.0302	0.146		1.77	2.49
0.693147	0.693147	0	0.693147	0	0	0	0	0.693147	0								0.169	4.42e-19		1.59	1.54
0	0	0	0	0	0	0	0	2.07944	0								2.42e-18	3e-18		1.85	3.35
0	0	0	0	0	0	0	0	0.693147	0								-1.66e-17	0.0676		1.5	2.74
0	0	0	0.693147	0	0	0	0	1.38629	0								0.154	0.0692		1.84	3.16
0	0.693147	0	2.77259	0	0	0.693147	0.693147	0.693147	0								0.0133	0.387		1.32	3.29
0	0.693147	0	1.09861	0	0	1.38629	0	0	0								0.0255	0.00722		1.36	2.47
0	0	0	1.60944	1.09861	0	0	0	0	0								0.104	0.213		1.56	2.85
0	0	0	0	0	0	0	0	0.693147	0								0.135	0.333		2.06	2.91
0	0	0	0.693147	0	0	0	0	0.693147	0								-3.77e-17	0.0484		1.55	2.91
0	0	0	1.38629	0	0	1.09861	0	0	0								0.0737	0.424		1.79	3.24
0	0	0	1.09861	0	0	2.07944	0	0.693147	0								5.59e-19	-1.7e-18		2.04	1.91
0	0	0	0	0	0.693147	0	0.693147	1.60944	0								0.00105	0.153		1.61	2.95
0	0	0	0.693147	0	0	0	0	1.60944	0								-2.42e-18	0.278		1.52	2.79
0	0.693147	0	1.09861	0	0	1.09861	0	1.79176	0								0.0601	0.253		1.95	2.5
0	0	0	0.693147	0	0	1.09861	0	1.38629	0								0.0271	0.117		1.92	2.87
0	0	0	1.09861	0	0	0.693147	0	0	0								0.0367	5.23e-19		1.79	2.95
0	0	0	0	0	0	0.693147	0	0.693147	0								0.0491	0.0902		2.05	2.56
0	1.09861	0	0	0	0	0.693147	0	1.09861	0								0.166	0.0709		2.28	2.07
0	1.60944	0	2.3979	0	0.693147	0	0	0.693147	0								7.43e-20	-6.1e-20		1.68	2.92
0	0	0	0	0	0	0.693147	0	0.693147	0								0.0177	0.0466		1.56	2.58
0	0.693147	0	1.09861	0	0	0	0	0.693147	0								1.72e-19	0.183		1.49	2.78
0	0.693147	0	0.693147	0	0	0	0	1.38629	0								0.0626	0.177		1.63	3.12
0	0	0	0.693147	0	0	0	0	0.693147	0								0.0515	0.377		1.74	3.51
0	1.09861	0	1.09861	0	0	1.38629	0	1.09861	0								0.0432	0.26		1.81	4.09
0	0	0	0	0	0	0	0	1.09861	0								0.0106	-7.33e-18		1.32	3.27
0	0	0	0	0	0	0.693147	0	2.19722	0								0.0255	0.0391		1.91	2.34
0	1.09861	0	0.693147	0	0	0	0	1.38629	0								-4.78e-18	0.0266		1.68	2.43
0	0	0	0.693147	0	0	0	0	0.693147	0								8.81e-19	0.0948		1.43	2.68
0	0	0	1.09861	0	0	0.693147	0	1.09861	0								0.0389	0.309		1.38	3.29
0	0	0	1.09861	0	0	1.09861	0	1.09861	0								0.0438	0.116		2.36	2.66
0	0	0	0	0	0	1.09861	0	1.09861	0								0.0096	6.65e-18		1.64	1.33
0	0.693147	0	1.09861	0	0	0	0	1.09861	0								3.62e-17	8.11e-18		1.77	2.91
0	0.693147	0	2.3979	0	0	0	0	0.693147	0								0.0848	0.105		1.79	2.75
0	0.693147	0	1.60944	0	0	0	0	0.693147	0								0.103	0.231		1.83	3.2
0	0	0	1.38629	0	0	0	0	1.79176	0								0.00414	0.19		1.6	2.57
0	0	0	1.09861	0	0	0	0	1.09861	0								0.106	0.154		1.63	2.61
0	0	0	0.693147	0	0	0	0	1.09861	0								0.00824	0.0276		1.55	2.05
0	0.693147	0	1.09861	0	0	0	0	0	0								0.0393	0.141		1.94	1.79
0	0	0	0	0	0	0	0	1.09861	0								0.164	0.0881		1.77	3.08
0	0	0	0	0	0	1.09861	0	0									0.0822	0.186		1.82	2.62
0	0.693147	0	1.09861	0	0	0	0	0									-8.48e-18	-6.05e-18		2.11	1.35
0	0	0	0.693147	0	0	0	0	0									0.127	0.145		1.64	2.28
0	0	0	1.60944	0	0	0.693147	0	1.38629									0.129	0.0732		2.02	2.27
0	0	0	0.693147	0	0	0	0	1.09861									0.00847	-4.14e-17		1.43	1.41
0	0	0	1.09861	0	0	0	0	0									0.00188	0.0502		1.45	2.26
0	1.09861	0	1.60944	0	0	0	0	0.693147									-6.62e-18	0.173		1.73	3.33
0	0	0	1.38629	0	0	0	0	1.09861									0.000698	0.118		1.39	2.67
0	0	0	1.79176	0	0	0.693147	0	1.09861									-6.63e-18	0.246		1.43	3.95
0	0	0	2.48491	0	0	0	0	1.09861									0.0393	0.44		1.8	3.5
0	0	0	0	0	0	0	0	0									-1.08e-20	0.125		1.85	2.36
0	0	0	0	0	0	0.693147	0	1.09861									0.068	0.0839		1.57	2.24
0	1.09861	0	2.30259	0	0	0	0	0.693147									-7.84e-18	0.0928		1.73	2.58
0	0.693147	0	0.693147	0	0	0	0	1.09861									0.0251	0.127		1.86	1.44
0	0	0	0	0	0	0	0	0.693147									0.0122	0.276		1.43	3.16
0	0	0	0.693147	0	0	0	0	1.38629									0.0438	0.0802		1.7	2.59
0	0	0	1.60944	0	0	0	0	0.693147									0.198	0.012		1.9	2.63
0	0.693147	0	0.693147	0	0	0	0	1.09861									-7.38e-18	0.0131		1.69	2.78
0	0	0	0	0	0	0.693147	0	1.09861									0.0185	0.148		1.7	2.71
0	1.09861	0	2.48491	0	0	0.693147	0	1.60944									-1.91e-17	0.174		1.41	4.92
0	0	0	0	0	0	0	0	0									-2.99e-18	0.0926		1.57	2.14
0	0	0	1.94591	0	0	0	0	0.693147									0.0141	0.14		1.92	3.2
0	0	0	1.79176	0	0	0	0	0									0.14	0.106		1.85	2.63
0	0.693147	0	1.09861	0	0	0	0	1.79176									0.0169	-4.16e-19		1.64	3.05
0	0	0	0	0	0	0	0	0									0.248	0.0348		2.23	2.13
1.09861	0	0	1.94591	0	0	0	0	1.38629									1.05e-17	0.109		1.49	2.34
0	0	0	1.09861	0	0	0	0	0									0.0377	0.0275		1.8	2.38
0	0	0	0	0	0	0	0	1.09861									0.0852	0.108		1.72	2.46
0	0	0	0	0	0	0	0	0.693147									-5.91e-18	0.127		1.46	2.85
0	0	0	0	0	0	1.38629	0	0									0.0235	0.0247		1.51	2.31
0	0	0	0.693147	0	0	0.693147	0	0									-9.49e-19	0.427		1.63	3.46
0	0	0	0	0	0	0	0	0.693147									0.0104	0.000211		1.7	2.39
0	0	0	1.38629	0	0	0	0	1.38629									-6.03e-18	0.248		1.41	2.9
0	0.693147	0	0	0	0	0	0										-3.25e-19	0.109		1.59	2.55
0	0.693147	0	1.94591	0	0	0	0										0.0135	0.062		1.43	3.27
0	0	0	1.60944	0	0	1.09861	0										2.22e-18	0.0408		1.4	2.08
0	0	0	1.09861	0	0	0	0										7.21e-18	0.0149		1.5	2.95
0	1.09861	0	0	0	0	0.693147	0										0.0468	0.156		1.9	2.17
0	0	0	0	0	0	0	0										0.104	0.244		1.84	3.05
0	0	0	0	0	0	0	0										1.31e-17	0.0395		1.57	2.65
0	0	0	1.38629	0	0	0	0										0.142	0.213		2.42	3.03
0	0	0	0	0	0	0	0										0.055	0.0519		1.65	2.18
0	0	0	1.79176	0	0	1.09861	0										0.0352	0.297		1.81	2.99
0	0	0	0.693147	0	0	0	0										0.0366	0.398		1.64	3.14
0	1.09861	0	0	0	0	0	0										0.0452	6.19e-19		1.75	2.78
0	0	0	2.19722	0	0	0.693147	0										-1.75e-17	0.0676		2.46	1.61
0	0.693147	0	0	0	0	0	0										4.27e-18	0.293		3.89	3.57
0	0	0	1.60944	0	0	0	0										5.88e-19	0.304		1.85	3.45
0	0.693147	0	1.79176	0	0	1.09861	0										0.0543	0.0475		1.68	2.03
0	0	0	1.09861	0	0	0	0										0.066	0.0894		1.61	2.81
0	0.693147	0	0	0	0	0	0										0.0702	0.397		1.55	2.84
0	0	0	2.70805	0	0	0.693147	0										0.0767	0.101		1.85	2.94
0	0	0	0	0	0	0	0										0.0781	-1.22e-17		1.76	2.74
0	0.693147	0	1.09861	0	0	0	0										-1.87e-18	0.192		1.65	2.42
0	0.693147	0	1.09861	0	0	0.693147	0										-1.14e-19	0.0273		1.67	3.77
0	1.38629	0	0	0	0	1.09861	0										0.0227	-1.18e-19		1.74	1.55
0	0	0	1.09861	0	0	0.693147	0										-9.9e-18	0.104		1.36	3.03
0	0	0	2.19722	0	0	0.693147	0										-1.11e-17	0.291		1.34	3
0	0	0	1.38629	0	0	0.693147	0										6.43e-19	0.119		1.42	2.53
0	0	0	0.693147	0	0	0.693147	0										0.00687	0.138		1.7	2.61
0	1.09861	0	2.30259	0	0	0	0										0.037	0.0823		1.49	2.18
0	0.693147	0	2.30259	0	0	0.693147	0										-1.1e-19	0.204		1.7	3.36
0	0.693147	0	0	0	0	0	0										0.192	0.15		2.08	2.87
0	0	0	2.48491	0	0	0	0										-5.91e-19	0.243		1.5	3.76
0	0	0	2.3979	0	0	0.693147	0										1.15e-17	-5.33e-18		1.71	2.25
0	0	0	1.09861	0	0	1.09861	0										4.36e-18	0.0472		1.36	3.08
0	0	0	0.693147	0	0	1.09861	0										0.00755	0.0111		1.93	3.03
0	1.09861	0	2.48491	0	0	0	0										0.00883	0.0612		1.5	3.21
0	0	0	0	0	0	0	0										0.143	0.000538		1.74	2.77
0	0	0	1.94591	0	0	0	0										0.017	0.328		1.57	2.64
0	0	0	1.09861	0	0	0	0										0.0238	0.000312		1.54	2.81
0	0.693147	0	1.94591	0	0	0	0										0.0756	0.349		2.56	3.81
0	0	0	0	0	0	0	0										-2.83e-17	3.24e-18		1.45	2.83
0	0.693147	0	0	0	0	1.09861	0										0.0344	0.221		1.75	3.41
0	0	0	0	0	0	0	0										0.0321	0.116		1.65	2.24
0	0.693147	0	1.09861	0	0	0	0										-3.8e-20	0.272		2.09	3.32
0	1.09861	0	0	0	0	0	0										9.11e-18	0.388		1.35	3.42
0	0	0	1.38629	0	0	0	0										0.0279	8.11e-19		1.61	2.69
0	0	0	0	0	0	0.693147	0										2.21e-18	0.0362		1.36	2.6
0	0	0	0	0	0	0	0										-1.36e-18	-4.45e-19		1.14	3.02
0	0	0	1.09861	0	0	0	0										0.00341	0.271		1.78	3.41
0	1.09861	0	0	0	0	0											3.3e-17	8.08e-19		1.6	1.54
0	0	0	0.693147	0	0	1.09861											0.0737	0.09		1.93	2.35
0	0	0	0	0	0	0											0.0907	0.214		1.73	2.75
0	0	0	0	0	0	0.693147											-1.93e-17	0.105		1.83	2.71
0	0	0	0	0	0	0											-2.1e-17	-5.76e-18		1.91	1.71
0	0	0	0	0	0	0											-1.21e-18	0.312		1.4	3.57
0	0	0	1.38629	0	0	0											0.0986	0.184		1.67	2.64
0	0	0	1.38629	0	0	1.09861											0.0214	0.0772		1.46	2.71
0	0	0	1.09861	0	0	0											0.00513	0.225		1.72	3.22
0	0	0	0	0	0	0											0.0389	0.306		1.61	3.46
0	0	0	1.79176	0	0	0											0.117	0.192		1.96	3.49
0	0.693147	0	0	0	0	1.38629											3.55e-18	0.0614		1.48	2.67
0	1.60944	0	0.693147	0	0	0											0.015	-2.17e-17		1.45	1.55
0	1.38629	0	0	0	0.693147	1.60944											0.37	0.324		1.66	3.42
0	0	0	1.09861	0	0	0											0.0226	0.0453		1.71	2.98
0	0.693147	0	0.693147	0	0	0											-2.41e-17	0.0484		1.24	2.43
0	0	0	0.693147	0	0	0											1.4e-18	0.0447		1.9	2.32
0	0	0	0	0	0	0.693147											1.81e-19	0.281		1.7	3.47
0	0.693147	0	1.38629	0	0	0											0.12	-3.9e-18		1.61	1.88
0	0	0	0.693147	0	0	0											0.0405	0.455		1.72	3.74
0	0	0	0	0	0	0											-3.93e-17	-1.08e-18		1.7	1.39
0	1.09861	0	0	0	0	0											-1.26e-17	0.337		1.58	3.17
0	1.09861	0	0	0	0	0											0.163	0.501		1.85	3.45
0	0	0	0	0	0	0											1.03e-18	0.273		1.89	2.55
0.693147	0.693147	0	2.07944	0	0	0.693147											-1.5e-18	-6.3e-18		1.47	2.02
0	0	0	0	0	0	0											6.16e-18	0.00826		1.62	1.72
0	0	0	1.79176	0	0	0											0.0101	0.411		1.65	3.54
0	0	0	1.79176	0	0	0											0.00358	0.474		1.54	3.19
0	1.09861	0	1.79176	0	0	0											0.108	0.121		1.57	3.48
0	0	0	1.38629	0	0	0											0.00463	0.358		1.6	3.39
0	1.09861	0	0.693147	0	0	0											-7.94e-18	0.317		1.65	3.41
0	0	0	2.56495	0	0.693147	1.38629											0.186	0.102		1.95	3.26
0	0.693147	0	0	0	0	0.693147											0.00784	0.174		1.52	2.63
0	1.60944	0	2.30259	0	0	0											0.101	0.0739		1.93	2.78
0	0	0	0	0	0	0											-6.93e-18	0.167		1.62	3.9
0	0.693147	0	0	0	0	0											0.266	-4.83e-19		1.45	2.13
0	0	0	0.693147	0	0	0											0.00574	0.386		1.42	3.18
0	0	0	0	0	0	0											0.054	-4.44e-18		1.95	3.06
0	0.693147	0	2.77259	0	0	1.38629											0.0394	0.188		1.44	2.96
0	0	0	1.09861	0	0	0											0.0887	0.205		1.81	1.64
0	0	0	1.79176	0	0	0.693147											0.0416	0.0288		1.99	2.4
0	0	0	1.09861	0	0	0											0.0856	0.0738		1.8	3.31
0	0.693147	0	2.3979	0	0	0											4.05e-19	0.113		1.83	2.85
0	0	0	1.09861	0	0	0.693147											0.117	-9.69e-18		2.13	2.51
0	0	0	0.693147	0	0	0											0.0387	0.22		1.88	3.23
0	0	0	0	0	0	0											0.00103	0.0118		1.36	2.54
0	0	0	0	0	0	0											-4.5e-20	0.106		1.62	2.86
0	0	0	0	0	0	0											-2.13e-17	0.0104		1.21	2.86
0	0	0	1.38629	0	0	0											0.113	0.015		2.22	2.86
0	0	0	1.09861	0	0	0											-1.94e-17	0.265		1.45	3.35
0	0	0	0	0	0	0											4.07e-18	0.0512		1.78	2.45
0	0	0	1.79176	0	0	0											0.0212	5e-19		1.74	1.4
0	1.09861	0	1.09861	0	0	1.09861											-1.75e-17	0.0919		1.57	3
0	0	0	0.693147	0	0	1.09861											0.0533	0.0155		1.83	2.74
0	0.693147	0	1.60944	0	0	0											-1.99e-18	0.000683		1.34	1.6
0	0.693147	0	1.09861	0	0	0											2.59e-17	0.0916		1.38	2.56
0	0.693147	0	1.38629	0	0	0.693147											-1.2e-18	0.108		1.49	2.98
0	0.693147	0	0	0	0	0											0.0231	0.37		1.74	3.62
0	0	0	0.693147	0	0	1.09861											-4.61e-17	0.0196		1.56	4.07
0	1.09861	0	0	0	0	0											0.0619	0.262		1.77	3.82
0	0	0	1.79176	0	0	0											-5.52e-19	0.347		1.85	3.3
0	0	0	0.693147	0	0	0											0.0739	0.0393		1.53	2.28
0	0	0	0	0	0	0											0.113	0.383		1.6	3.11
0	0.693147	0	2.70805	0	0	1.09861											0.00231	0.0716		1.96	2.52
0	0.693147	0	0	0	0	0											0.13	0.167		1.97	2.7
0	0	0	1.09861	0	0	0											0.0423	-1.63e-17		1.74	2.41
0	0	0	0.693147	0	0	0											-2.86e-18	0.253		1.33	4.23
0	0	0	0	0	0	0											0.00345	0.0396		1.51	3.01
0	0	0	0	0	0	0											0.00978	0.21		1.63	2.69
0	0	0	1.60944	0	0	0											0.0334	0.394		1.74	2.82
0	0	0	0	0	0	0											0.0396	0.0614		1.82	3.04
0	0	0	1.38629	0	0	0.693147											0.0069	0.207		1.63	3.34
0	0	0	0.693147	0	0	0											0.121	0.164		1.97	4.06
0	0.693147	0	0	0	0	0											0.0512	0.0935		1.54	2.45
0	1.38629	0	1.09861	0	0	0.693147											2.25e-19	0.0474		1.37	2.4
0	0.693147	0	1.79176	0	0	0											-4.2e-18	0.00174		1.52	1.68
0	0	0	0	0	0	1.09861											4.19e-18	0.24		1.9	3.21
0	1.09861	0	0	0	0	0.693147											0.0802	0.113		1.73	2.84
0	0	0	1.79176	0	0	0.693147											-4.65e-17	0.101		1	2.41
0	1.09861	0	0.693147	0	0	0											-2.66e-18	0.266		1.84	3.02
0	0	0	0	0	0	0											0.228	0.168		2.05	2.91
0	0	0	1.38629	0	0	0.693147											-3.79e-18	0.25		1.41	3.26
0	0	0	0.693147	0	0	0.693147											2.2e-18	0.26		1.4	3.24
0	0	0	0.693147	0	0	0.693147											0.0332	0.105		1.7	2.81
0	0.693147	0	0.693147	0	0	1.38629											2.78e-18	0.145		2.58	3.29
0	0	0	0	0	0	0											0.0249	0.119		1.95	2.13
0	0	0	1.60944	0	0	0											0.12	0.115		2.23	2.68
0	0.693147	0	0	0	0	0.693147											0.0695	0.119		1.8	3.03
0	0.693147	0	0	0	0	0											-6.29e-18	0.28		1.57	2.89
0	0	0	1.79176	0	0	0											-5.57e-18	9.91e-18		2.19	2.57
0	0	0	3.3673	0	0	1.79176											6.27e-18	0.148		1.49	2.29
0	0	0	0	0	0	0											-2.03e-18	0.0409		1.45	1.89
0	0	0	0	0	0	0											0.0205	0.206		2.09	4.12
0	0.693147	0	0	0	0	1.38629											-3.33e-18	0.341		1.92	2.81
0	0	0	0	0	0	0											0.0376	0.306		2	3.5
0	0	0	1.38629	0	0	0											0.0505	0.396		1.84	3.52
0	0	0	0	0	0.693147	0											0.053	0.233		1.82	3.37
0	0	0	0	0	0	0											2.01e-19	-1.17e-17		1.51	2.99
0	0	0	1.09861	0	0	0											0.0763	0.238		1.88	3.06
0	0	0	1.38629	0	0	0.693147											0.0508	0.107		1.66	3.29
0	0.693147	0	0	0	0	0											-2.1e-18	1.44e-18		1.49	2.81
0	0	0	0.693147	0	0	1.38629											0.0962	0.115		1.75	2.52
0	0	0	0.693147	0	0	1.09861											-6.84e-18	0.116		1.54	2.49
0	0.693147	0	0.693147	0	0	0											0.0121	-2.18e-17		1.68	3.63
0	0.693147	0	1.38629	0	0	0											2.52e-20	0.137		1.5	3.03
0	0.693147	0	1.94591	0	0	0											0.027	0.0709		2.01	3.28
0	1.38629	0	0	0	0	0											9.75e-19	0.419		1.7	3.81
0	0	0	0.693147	0	0	0											0.0193	0.233		1.68	3.16
0	0	0	2.19722	0	0	0.693147											0.038	0.132		1.9	1.47
0	0.693147	0	1.79176	0	0	0											0.0191	0.0648		1.47	2.1
0	1.09861	0	1.09861	0	0	0											0.0933	0.133		1.84	3.71
0	1.09861	0	0	0	0	0											0.012	0.0381		1.45	1.63
0	0.693147	0	0	0	0	0.693147											1.8e-17	0.159		1.27	2.91
0	0	0	1.60944	0	0	0											-3.71e-19	0.0124		1.82	2.62
0	0	0	1.38629	0	0	0											-8.6e-18	0.273		1.88	3.58
0	0	0	1.09861	0	0	0											1.29e-17	0.0906		1.3	2.97
0	0	0	1.60944	0	0	0											0.0999	9.98e-19		1.63	1.42
0	0	0	1.09861	0	0	0											0.0436	0.217		1.71	3.52
0	1.09861	0	0	0	0	0											2.1e-18	0.424		1.48	3.54
0	0	0	0	0	0	0											9.85e-18	0.163		1.33	3.28
0	0	0	0.693147	0	0	1.09861											9.85e-18	0.094		1.38	3.79
0	1.09861	0	0	0	0	0											-3.22e-18	0.119		1.71	2.84
0	0	0	1.38629	0	0	0											0.0539	0.131		2.12	3.08
0	1.09861	0	0.693147	0	0	0.693147											0.21	0.287		2.66	2.85
0	0	0	2.30259	0	0	0.693147											-5.82e-18	-3.01e-18		1.56	2.74
0	0	0	2.48491	0	0	0											-7.01e-18	4.16e-18		1.89	3.84
0	0	0	2.19722	0	0	0											0.018	1.9e-17		1.76	1.34
0	0	0	1.79176	0	0	0											-1.32e-17	0.0873		1.55	2.75
0	0	0	0.693147	0	0	0											0.0158	0.153		1.62	3.24
0	0	0	1.38629	0	0	0											0.0093	0.2		1.59	3.73
0	1.38629	0	3.2581	0	0	0											-1.43e-18	0.0259		1.59	3.46
0	0	0	0.693147	0	0	0											0.0176	0.251		1.59	3.22
0	0	0	0	0	0.693147	1.79176											3.62e-19	0.0776		2.17	2.15
0	0	0	1.79176	0	0	0											0.0207	0.196		1.61	2.87
0	0.693147	0	0	0	0	1.09861											-1.28e-17	0.277		1.89	2.77
0	0	0	1.60944	0	0	1.38629											0.0429	0.115		1.66	2.66
0	0	0	1.09861	0	0	0.693147											0.0328	0.317		1.75	3.95
0	0.693147	0	0	0	0	0											0.00437	0.0641		1.58	3.27
0	0	0	3.33221	0	0	1.09861											-1.24e-18	0.319		2.17	3.55
0	1.09861	0	2.77259	0	0	0											-2.33e-18	0.129		1.3	3
0	0	0	1.60944	0	0	0											6.46e-17	0.0703		1.89	3.73
0	1.09861	0	2.77259	0	0	0.693147											0.0104	-1.49e-18		1.38	1.96
0	0	0	0	0	0												0.012	0.0026		1.72	3.14
0	0	0	1.09861	0	0.693147												-4.5e-17	0.272		1.61	4.85
0	1.09861	0	2.07944	0	0												0.183	0.388		1.71	3.36
0	0	0	1.79176	0	0												0.0209	0.0185		1.46	1.71
0	0	0	0.693147	0	0												0.108	0.053		1.66	1.64
0	0	0	1.09861	0	0												-2.25e-18	0.373		2.07	3.62
0	0.693147	0	1.38629	0	0												0.0956	1.47e-17		1.53	3.01
0	0	0	1.38629	0	0.693147												6.13e-19	0.147		1.6	3.09
0	0.693147	0	0	0	0												0.0781	0.223		2.04	3.39
0	0.693147	0	0	0	0												-3.65e-19	0.00606		2.69	2.08
0	0	0	0.693147	0	0												0.0324	0.314		1.75	2.9
0	0	0	0	0	0												0.00628	-8.62e-18		1.92	1.56
0	0.693147	0	0	0	0												0.0194	0.173		1.61	3.17
0	0	0	0	0	0												9.15e-18	0.17		1.95	3.94
0	0	0	1.60944	0	0												0.0325	0.122		6.07	3.08
0	0	0	0.693147	0	0												0.00479	0.114		1.75	2.38
0	0	0	0	0	0												1.7e-17	4.26e-18		1.61	1.37
0	0.693147	0	1.09861	0.693147	0												0.0143	0.326		1.62	3.48
0	1.09861	0	0	0	0												0.0189	0.0982		1.56	2.67
0	0	0	3.09104	0	0												0.0254	0.0161		1.87	2.64
0	0	0	1.38629	0	0												0.0783	0.0647		1.52	3.48
0	0	0	0	0	0												0.0214	0.162		1.48	2.83
0	0	0	0	0	0												-2.62e-18	0.225		1.66	3.68
0	0.693147	0	1.38629	0	0												-3.96e-18	0.384		1.58	3.52
0	1.38629	0	0.693147	0	0												1.16e-18	0.163		1.52	3.26
0	0	0	0.693147	0	0												-8.44e-19	-1.16e-19		1.47	3.94
0	0	0	2.19722	0	0												-8.14e-18	0.0912		1.59	3.28
0	0	0	0.693147	0	0												0.0346	0.0758		1.54	3.34
0	0	0	0.693147	0	0												0.0958	0.401		1.38	3.24
0.693147	0	0	0	0	0												-1.05e-17	0.398		1.77	3.15
0	0.693147	0	0.693147	0	0												-2.89e-18	0.225		1.34	3.67
0	0.693147	0	0.693147	0	0												1.45e-19	0.424		1.64	3.22
0	0.693147	0	2.30259	0	0												0.0217	0.0314		1.75	2.45
0	1.09861	0	0	0	0												0.0171	0.0166		1.45	3.87
0	0	0	1.94591	0	0												-5.32e-18	0.089		1.58	1.73
0	0	0	0.693147	0	0												0.0836	0.0591		1.5	2.63
0	0	0	1.94591	0	0												0.00498	0.0491		1.77	2.1
0	0.693147	0	0	0	0												0.0398	1.25e-17		1.61	2.26
0	0.693147	0	0	0	0												0.0346	0.136		1.95	1.61
0	0.693147	0	0.693147	0	0													0.0836			2.55
0	0	0	2.19722	0	0
0	0	0	0	0	0
0	0	0	1.94591	0	0
0	0	0	3.09104	0	0
0	0	0	1.38629	0	0
0	0.693147	0	1.38629	0	0
0	0	0	0	0	0
0	0	0	0	0	0
0	0	0	0	0	0
0	0.693147	0	2.30259	0	0
0	0.693147	0	0.693147	0	0
0	0	0	1.38629	0	0
0	0	0	0.693147	0	0
0	0	0	1.79176	0	0
0	1.09861	0	0	0	0
0	0.693147	0	1.60944	0	0
0	0	0	1.94591	0	0
0	0	0	1.09861	0	0
0	0	0	1.09861	0	0
0	0.693147	0	0	0	0
0	0	0	1.94591	0	0.693147
0	0	0	1.94591	0	0
0	0.693147	0	1.38629	0	0
0	1.09861	0	1.09861	0	0
0	0	0	0	0	0
0	0	0	0.693147	0	0
0	0.693147	0	0	0	0
0	0	0	1.38629	0	0
0	1.60944	0	0	0	0
0	0	0	1.38629	0	0
0	0.693147	0	1.09861	0	0
0	0	0	1.38629	0	0
0	0	0	1.09861	0	0
0	0	0	2.77259	0	0
0	0	0	0	0	0
0	0	0	0	0	0
0	0.693147	0	0	0	0
0	0	0	1.09861	0	0
0	0	0	1.94591	0	0
0	0	0	0	0	0
0	0	0	0	0	0
0	0	0	0	0	0
0	1.09861	0	0.693147	0	0
0	0	0	0.693147	0	0
0	1.60944	0	1.09861	0	0
0	0	0	0	0	0
0	0	0	0	0	0
0	1.09861	0	0	0	0
0	0.693147	0	0	0	0
0	0	0	1.94591	0	0
0	0	0	1.09861	0	0
0	0	0	0.693147	0	0
0	0	0	0	0	0
0	0	0	1.79176	0	0
0	0	0	1.38629	0	0.693147
0	0	0	1.79176	0	0
0	0	0	1.60944	0	0
0	0.693147	0	1.09861	0	0
0	0	0	0	0	0
0	0.693147	0	0.693147	0	0
0	0	0	2.07944	0	0
0	1.09861	0	0.693147	0	0
0	0	0	1.94591	0	0
0	1.60944	0	1.09861	0	0
0	0	0	0	0	0
0	0	0	1.60944	0	0
0	0	0	0	0	0
0	0	0	0	0	0
0	0	0	0	0	0
0	0	0	0.693147	0	0
0	1.09861	0	1.09861	0	0
0	0	0	0.693147	0	0
0	0	0	1.94591	0	0
0	0	0	2.07944	0	0
0	1.38629	0	1.09861	0	0
0	0.693147	0	2.3979	0	0
0	0	0	0	0	0
0	0.693147	0	0	0	0
0	0.693147	0	1.79176	0	0
0	0	0	0	0	0
0	0	0	2.70805	0	0
0	0	0	0	0	0
0	1.09861	0	0	0	0
0	0	0	1.60944	0	0
0	0	0	1.38629	0	0
0	0	0	0.693147	0	0
0	1.09861	0	1.38629	0	0
0	0	0	1.38629	0	0
0	1.09861	0	0.693147	0	0
0	0	0	0	0	0
0	0	0	0.693147	0	0
0	0	0	3.04452	0	0
0	0	0	0	0	0
0	0	0	1.09861	0	0
0	0	0	1.38629	0	0
0	0	0	2.56495	0	0
0	0	0	0	0	0
0	0	0	0	0	0
0	0.693147	0	1.38629	0	0
0	0	0	1.38629	0	0
0	0	0	0.693147	0	0
0	0	0	0	0	0
0	0	0	0.693147	0	0
0	0	0	0.693147	0	0
0	0	0	0	0	0
0	0	0	2.70805	0	0
0	0	0	2.3979	0	0
0	0	0	0.693147	0	0
0	0	0	0	0	0
0	0	0	2.48491	0	0.693147
0	0.693147	0	0	0	0
0	1.60944	0	1.09861	0	0
0	0	0	0	0	0
0	0	0	1.60944	0	0
0	0	0	1.09861	0
0	1.09861	0	1.38629	0
0	0	0	0	0
0	0	0	1.09861	0
0	0	0	0.693147	0
0	0.693147	0	0.693147	0
0	0	0	1.38629	0
0	0.693147	0	0	0
0	0	0	1.38629	0
0	0.693147	0	0	0
0	0	0	0	0
0	0	0	1.38629	0
0	0.693147	0	2.19722	0
0	0	0	0	0
0	0	0	1.38629	0
0	0.693147	0	0.693147	0
0	0	0	0.693147
0	1.09861	0	1.60944
0	0	0	1.09861
0	0.693147	0	2.83321
0	0.693147	0	0
0	0	0	0
0	0	0	1.38629
0	0.693147	0	0
0	0	0	1.79176
0	0	0	0
0	0	0	0.693147
0	0.693147	0	0
0	0.693147	0	1.09861
0	0	0	0
0	0	0	1.94591
0	0	0	1.09861
0	0	0	0
0	1.38629	0	0
0	1.09861	0	0.693147
0	0	0	1.60944
0	0	0	0.693147
0	1.38629	0	0
0	0	0	0
0	0	0	0.693147
0	0	0	1.09861
0	1.09861	0	2.77259
0	0	0	0
0	0	0	0.693147
0	0	0	1.38629
0	1.09861	0	0.693147
0	0	0	1.09861
0	0	0	1.60944
0	0	0	2.70805
0	0	0	2.3979
0	0	0	0.693147
0	0	0	0
0	0	0	0.693147
0	0	0	0.693147
0	0.693147	0	1.09861
0	0	0	1.09861
0	0	0	1.79176
0	0	0	1.09861
0	0	0	0
0	0	0	0.693147
0	0	0	1.09861
0	0.693147	0	1.09861
0	0	0	2.07944
0	0	0	0
0	0	0	1.09861
0	0	0	0
0	0	0	2.89037
0	0	0	0
0	0	0	0
0	0	0	0
0	0	0	2.19722
0	0	0	0.693147
0	1.60944	0	1.09861
0	0	0	0
0	0	0	1.38629
0	1.94591	0	1.60944
0	1.09861	0	0.693147
0	0	0	0.693147
0	0	0	0
0	0	0	0
0	0	0	1.09861
0	0	0	1.09861
0	0	0	1.38629
0	0	0	0.693147
0	0	0	2.48491
0	0	0	0
0	0.693147	0	1.38629
0	0	0	0.693147
0	0	0	0
0	0	0	0
0	0.693147	0	0
0	0	0	2.07944
0	0	0	1.38629
0	1.09861	0	1.09861
0	0.693147	0.693147	0
0	0	0	0.693147
0	1.09861	0	1.94591
0	0	0	1.38629
0	0	0	1.94591
0	1.09861	0	0
0	0	0	0
0	0	0	1.60944
0	0	0	1.38629
0	0	0	2.3979
0	0	0	0
0	0	0	0
0	0	0	0.693147
0	0.693147	0	0
0	0	0	1.09861
0	0	0	0.693147
0	0	0	1.38629
0	0.693147	0	1.09861
0	1.09861	0	1.60944
0	0	0	1.79176
0	0	0	1.60944
0	0	0	2.89037
0	0	0	0.693147
0	0	0	0.693147
0	0	0	0
0	0	0	0
0	0	0	0
0	0	0	1.38629
0	0	0	0.693147
0	0	0	0
0	0.693147	0	1.79176
0	0	0	0.693147
0	0	0	1.38629
0	0	0	1.09861
0	0	0	0.693147
0	1.09861	0	1.38629
0	0	0	0.693147
0	0	0	0
0	0	0	0
0	0	0	0.693147
0	0.693147	0	1.60944
0	0	0	2.07944
0	0.693147	0	0
0	0.693147	0	0.693147
0	0	0	0
0	0	0	0.693147
0	0	0	1.60944
0	1.38629	0	1.09861
0	0	0	1.38629
0	0.693147	0	0
0	0.693147	0	0
0	0	0	0
0	0	0	0
0	0.693147	0	1.09861
0	0	0	1.09861
0	0	0	0
0	1.09861	0	0
0	0	0	0.693147
0	0	0	2.70805
0	0	0	1.60944
0	0.693147	0	1.38629
0	0	0	0
0	0.693147	0	2.30259
0	1.60944	0	0
0	0	0	1.09861
0	0	0	1.38629
0	1.09861	0	2.63906
0	0	0	0
0	1.09861	0	0.693147
0	0	0	0
0	0.693147	0	0.693147
0	1.09861	0	2.63906
0	0	0	0
0	0	0	1.09861
0	0.693147	0	0
0	0	0	1.60944
0	1.09861	0	0
0	0.693147	0	2.19722
0	0	0	0.693147
0	0	0	0.693147
0	1.38629	0	0.693147
0	1.09861	0	0.693147
0	1.09861	0	0.693147
0	1.60944	0	1.38629
0	0	0	0
0	0	0	2.63906
0	0	0	0.693147
0	1.38629	0.693147	0.693147
0	0	0	1.79176
0	0	0	0
0	0	0	1.38629
0	0	0	1.09861
0	0	0	1.09861
0	0	0	1.38629
0	0	0	0.693147
0	0	0	1.60944
0	0	0	0.693147
0	0.693147	0	1.09861
0	0	0	1.09861
0	0	0	1.09861
0	0.693147	0	1.09861
0	0	0	2.56495
0	0	0	0
0	0	0	0.693147
0	0	0	1.79176
0	0.693147	0	0
0	0	0	0
0	0	0	1.09861
0	0.693147	0	0
0	0	0	0
0	0	0	1.09861
0	0	0	1.09861
0	0	0	1.38629
0	0.693147	0	0.693147
0	0	0	0
0	1.09861	0	2.07944
0	0	0	1.94591
0	0	0	0.693147
0	0	0	1.94591
0.693147	0	0	0
0	0	0	2.48491
0	0	0	1.38629
0	0	0	1.38629
0	0	0	0.693147
0	0	0	0.693147
0	0.693147	0	0
0	0.693147	0	0.693147
0	0	0	0
0	0	0	1.09861
0	0	0	0.693147
0	1.09861	0	1.09861
0	0	0	2.07944
0	0	0	0.693147
0	0	0	0
0	1.38629	0	0
0	0	0	1.09861
0	0	0	1.94591
0	0	0	0
0	1.09861	0	0.693147
0	1.09861	0	1.09861
0	0	0	1.79176
0	0	0	1.09861
0	0	0	1.94591
0	0.693147	0	2.48491
0	0.693147	0	0
0	0	0	2.63906
0	0	0	0.693147
0	0	0	2.70805
0	0	0	0
0	1.09861	0	0
0	0	0	0
0	0	0	0
0	0.693147	0	1.60944
0	0	0	2.89037
0	0	0	0
0	0	0	1.09861
0	0	0	0
0	0	0	0.693147
0	0	0	0.693147
0	0	0	1.60944
0	1.38629	0	1.94591
0	0	0	1.09861
0	0	0	0
0	0.693147	0	1.79176
0	1.09861	0	0
0	0	0	0
0	0	0	1.09861
0	0	0	1.38629
0	0	0	2.48491
0	0	0	0
0	0	0	2.3979
0	0	0	1.60944
0	0	0	2.63906
0	0	0	1.38629
0	0.693147	0	0
0	0	0	0
0	0.693147	0	1.09861
0	0	0	1.94591
0	0	0	0
0	0	0	1.60944
0	0.693147	0	0
0	0.693147	0	1.60944
0	0	0	1.09861
0	1.38629	0	1.60944
0	0	0	0
0	0	0	1.60944
0	0	0	0.693147
0	0	0	1.38629
0	0.693147	0	0
0	0	0	0.693147
0	0	0	0.693147
0	0	0	0
0	1.38629	0	1.09861
0	0	0.693147	0
0	0	0	2.3979
0	0	0	1.09861
0	0	0	0
0	0	0	0.693147
0	0	0	1.09861
0	1.09861	0	0
0	0	0	0.693147
0	0	0	0.693147
0	0.693147	0	2.30259
0	0.693147	0	1.09861
0	0	0	1.38629
0	0	0	1.09861
0	0	0	0
0	0	0	1.94591
0	0	0	2.30259
0	0	0	2.30259
0	0	0	0
0	0	0	0.693147
0	0.693147	0	1.09861
0	0	0	0.693147
0	0.693147	0	1.60944
0	0	0	0
0	0	0	0.693147
0	0	0	1.38629
0	0	0	0
0	0	0	2.56495
0	0	0	2.07944
0	0.693147	0	2.07944
0	0	0	2.48491
0	0	0	0
0	1.09861	0	0.693147
0	0	0	0
0	0.693147	0	0
0	0	0	3.04452
0	0	0	0
0	0	0	0
0	1.60944	0	1.79176
0	0	0	1.38629
0	0	0	0.693147
0	0	0	1.09861
0	1.09861	0	2.48491
0	0.693147	0	1.79176
0	0	0	0
0	0	0	0
0	1.09861	0	1.09861
0	0	0	2.94444
0	0	0	0
0	0	0	0.693147
0	0	0	1.79176
0	0	0	1.09861
0	0	0	0
0	1.09861	0	0
0	0	0	1.09861
0	0	0	0.693147
0	0	0	0.693147
0	0	0	0
0	0	0	0.693147
0	0	0	0
0	0.693147	0	1.79176
0	0	0	1.09861
0	0	0	0
0	1.38629	0	0
0	0	0	1.09861
0	0	0	2.19722
0	0.693147	0	1.38629
0	0	0	0
0	1.38629	0	0
0	0	0	0
0	0.693147	0	2.30259
0	0	0	1.09861
0	0.693147	0	1.79176
0	0	0	0.693147
0	0.693147	0	1.38629
0	0	0	0
0	1.38629	0	0
0	0.693147	0	0.693147
0	0	0	1.09861
0	1.09861	0	1.09861
0	0	0	1.38629
0	0	0	0.693147
0	0	0	0.693147
0	0	0	0
0	0.693147	0	1.94591
0	0	0	0
0	1.09861	0	0
0	0	0	0.693147
0	0	0	0.693147
0	0	0	0.693147
0	1.09861	0	0
0	0	0	0.693147
0	0	0	1.09861
0	0	0	0
0	0	0	0
0	0	0	0
0	0	0	0.693147
0	1.38629	0	1.09861
0	0	0	1.60944
0	0	0	1.09861
0	0	0	0
0	0	0	1.09861
0	0	0	1.60944
0	0	0	0
0	0	0	1.60944
0	0	0	0.693147
0	0	0	0
0	0.693147	0	1.09861
0	1.09861	0	1.09861
0	1.38629	0	1.09861
0	0	0	1.38629
0	0	0	0
0	0	0	0
0	0	0	0
0	0	0	1.38629
0	0	0	0
0	0.693147	0	3.13549
0	0	0	0
0	0	0	0
0	0.693147	0	2.63906
0	0	0	1.38629
0	0	0	1.94591
0	1.38629	0	1.09861
0	0.693147	0	1.09861
0	0	0	1.09861
0	0.693147	0	1.09861
0	0	0	0
0	1.09861	0	0.693147
0	0	0	1.09861
0	0	0	0
0	0	0	1.60944
0	0	0	0.693147
0	0	0	1.79176
0	0	0	0
0	0	0	0.693147
0	1.79176	0	0
0	0	0	1.09861
0	1.09861	0	1.09861
0	0	0	1.09861
0	0	0	0
0	0	0	1.94591
0	0	0	1.09861
0	0	0	1.09861
0	0.693147	0	1.09861
0	0	0	0.693147
0	0.693147	0	3.21888
0	1.09861	0	0.693147
0	0	0	0
0	0	0	1.09861
0	0	0	1.09861
0	0.693147	0	1.60944
0	0	0	1.38629
0	0	0	1.09861
0	0	0	1.94591
0	0	0	0
0	0.693147	0	0.693147
0	0	0	1.38629
0	0	0	0
0	1.09861	0	0.693147
0	1.09861	0	1.79176
0	0	0	1.09861
0	0	0	1.94591
0	0	0	0.693147
0	0	0	1.60944
0	0	0	0.693147
0	0.693147	0	0
0	0.693147	0	1.09861
0	0	0	1.09861
0	0	0	0
0	0	0	1.09861
0	1.09861	0	0.693147
0	0	0	0
0	0.693147	0	1.60944
0	0.693147	0	0
0	0	0	1.09861
0	0	0	2.56495
0	0	0	0
0	0.693147	0	1.09861
0	0	0	2.99573
0	0	0	1.60944
0	1.09861	0	2.63906
0	0	0	0.693147
0	0	0	0
0	0	0	0
0	0.693147	0	0
0	0	0	0
0	1.38629	0	1.09861
0	0	0	1.09861
0	0	0	0
0	0	0	0
0	0.693147	0	1.09861
0	1.09861	0	0.693147
0	0	0	0.693147
0	0	0	0
0	0	0	0
0	0	0	1.60944
0	1.09861	0	0
0	0	0	0.693147
0	1.09861	0	0.693147
0	0	0	2.19722
0	0	0	2.3979
0	0	0	0.693147
0	0.693147	0	0.693147
0	1.09861	0	0.693147
0	0	0	0.693147
0	0	0	2.89037
0	1.09861	0	1.09861
0	0	0	0
0	0	0	1.60944
0	0.693147	0	2.19722
0	0	0	1.79176
0	0	0	0
0	0	0	0
0	0	0	2.30259
0	0	0	1.09861
0	0	0	1.09861
0	0	0	0
0	0.693147	0	0
0	0	0	1.38629
0	0	0	0
0	0.693147	0	1.38629
0	0	0	0
0	0	0	1.94591
0	0	0	1.09861
0	0	0	0
0	0	0	0.693147
0	0	0	1.94591
0	0	0	0
0	1.09861	0	0
0	0	0	0.693147
0	0	0	2.56495
0	0	0	0
0	0	0	1.60944
0	0.693147	0	0.693147
0	0	0	0
0	0	0	0
0	1.79176	0	2.07944
0	0	0	1.38629
0	1.09861	0	1.09861
0	0	0	0.693147
0	0.693147	0	1.09861
0	1.09861	0	1.09861
0	0	0	0
0	0	0	0
0	0	0	0
0	0.693147	0	0.693147
0	0	0	0
0	0	0	0.693147
0	0.693147	0	1.09861
0	0	0	1.09861
0	0	0	0
0	0	0	1.09861
0	0	0	2.07944
0	0	0	1.94591
0	0.693147	0	2.3979
0	0.693147	0	1.09861
0	0	0	0.693147
0	0	0	1.79176
0	0	0	0.693147
0	0	0	2.70805
0	0	0	1.60944
0	0.693147	0	0
0	0	0	0
0	0	0	0
0	0	0	0
0	0	0	0
0	0	0	2.63906
0	0.693147	0	0
0	0	0	1.09861
0	0	0	1.79176
0	0	0	0
0	0	0	0
0	0	0	0.693147
0	0.693147	0	1.09861
0	1.09861	0	1.94591
0	0	0	1.94591
0	0	0	0
0	1.09861	0	0.693147
0	0	0	1.09861
0	0.693147	0	1.60944
0	0	0	1.60944
0	0	0	0.693147
0	1.60944	0	1.09861
0	0	0	1.60944
0	0	0	0.693147
0	0	0	0.693147
0	0.693147	0	0.693147
0	0	0	1.09861
0	0.693147	0	0.693147
0	0	0	0.693147
0	0	0	2.3979
0	0	0	1.09861
0	0	0	1.09861
0	0.693147	0	0.693147
0	0.693147	0	0.693147
0	0	0	1.09861
0	0	0	0
0	0	0	1.79176
0	0	0	1.60944
0	1.09861	0	0
0	0	0	1.38629
0	0	0	2.70805
0	1.09861	0	1.38629
0	0.693147	0	0
0	0	0	1.38629
0	0.693147	0	1.38629
0	0	0	0.693147
0	0	0	0
0	0.693147	0	0
0	0	0	1.60944
0	0	0	0.693147
0	0	0	0.693147
0	0	0	0
0	0	0	0.693147
0	0.693147	0	1.09861
0	0	0	0
0	1.09861	0	0.693147
0	0	0	3.17805
0	0	0	0
0	0	0	0
0	0	0	0
0	1.09861	0	1.09861
0	0	0	0.693147
0	0	0	1.09861
0	0	0	1.09861
0	0	0	1.09861
0	0	0	1.38629
0	0	0	0
0	0.693147	0	0
0	1.09861	0	1.60944
0	0	0	0.693147
0	1.38629	0	0
0	0	0	0.693147
0	0	0	1.38629
0	0	0	2.3979
0	0	0	0.693147
0	1.09861	0	0
0	0	0	1.38629
0	1.38629	0	0
0	0	0	0
0	0.693147	0	0
0	0	0	1.38629
0	0	0	0
0	0	0	0
0	0	0	0.693147
0	0	0	0
0	0.693147	0	2.63906
0	0	0	0
0	0	0	1.60944
0	1.09861	0	1.38629
0	0	0	1.09861
0	0	0	0
0	0	0	1.38629
0	1.38629	0	0.693147
0	0	0	2.07944
0	0	0	0.693147
0	0.693147	0	1.09861
0	0	0	0.693147
0	0.693147	0	1.09861
0	0	0	1.09861
0	0	0	2.07944
0	1.09861	0	2.56495
0	0.693147	0	0.693147
0	0	0	1.79176
0	0.693147	0	1.09861
0	0	0	0.693147
0	0	0	0
0	0.693147	0	2.77259
0	0	0	1.38629
0	0	0	2.19722
0	1.09861	0	2.56495
0	0	0	0
0	0.693147	0	0
0	0	0	2.56495
0	0.693147	0	0.693147
0	0	0	1.60944
0	1.38629	0	0
0	0.693147	0	0.693147
0	0	0	0
0	0	0	1.79176
0	0	0	0
0	0	0	0
0	0	0	0
0	0	0	0
0	0.693147	0	0.693147
0	0	0	2.3979
0	0	0	1.38629
0	0	0	1.09861
0	0.693147	0	0.693147
0	0	0	0
0	0	0	2.83321
0	0	0	1.38629
0	0	0	0
0	0	0	0
0	0	0	2.07944
0	0	0	0
0	1.38629	0	0
0	1.09861	0	0
0	0.693147	0	1.09861
0	0	0	2.94444
0	1.09861	0	1.38629
0	0	0	0.693147
0	0	0	1.09861
0	0.693147	0	1.09861
0	0	0	0.693147
0	0	0	1.09861
0	0	0	0.693147
0	0	0	1.60944
0	0	0	1.94591
0	0	0	1.38629
0	0	0	1.79176
0	0	0	0
0	0	0	1.38629
0	0	0	0
0	0	0	0
0	1.09861	0	2.94444
0	1.38629	0	1.09861
0	0.693147	0	0.693147
0	0	0	0
0	0.693147	0	1.09861
0	0	0	0.693147
0	1.09861	0	1.38629
0	1.09861	0	0
0	0.693147	0	1.60944
0	0.693147	0	2.07944
0	1.38629	0	1.79176
0	0	0	0.693147
0	0	0	0
0	0	0	1.09861
0	0	0	0
0	0	0	1.38629
0	0	0	0
0	0	0	1.94591
0	0	0	0
0	0	0	1.79176
0	0	0	0
0	0.693147	0	0.693147
0	0	0	1.79176
0	0	0	0.693147
0	0	0	1.09861
0	0	0	0.693147
0	0	0	1.79176
0	0.693147	0	2.07944
0	0	0	1.09861
0	1.09861	0	1.09861
0	0	0	0.693147
0	0	0	1.38629
0	1.38629	0	1.79176
0	0	0	0
0	0	0	0
0	0	0	1.38629
0	0	0	0
0	0	0	0
0	0	0	0.693147
0	0.693147	0	2.19722
0	0	0	0.693147
0	1.09861	0	0
0	0	0	1.38629
0	0	0	0
0	0	0	2.30259
0	1.09861	0	0
0	0	0	0
0	1.09861	0	0.693147
0	0	0	1.09861
0	0	0	0
0	0	0	0.693147
0	1.38629	0	0
0	0.693147	0	0
0	0	0	1.79176
0	1.09861	0	0
0	0	0	0.693147
0	0.693147	0	0
0	0.693147	0	0
0	0.693147	0	0
0	1.09861	0	0
0	0	0	0.693147
0	0	0	1.09861
0	0	0	3.13549
0	0	0	0
0	1.60944	0	1.09861
0	0	0	2.83321
0	0	0	1.79176
0	1.38629	0	0.693147
0	0	0	1.79176
0	0	0	1.38629
0	0	0	0
0	0	0	0
0	0	0	3.09104
0	0	0	0
0	0.693147	0	0.693147
0	0	0	0.693147
0	0	0	1.79176
0	0	0	2.3979
0	0	0	1.79176
0	0.693147	0	1.38629
0	0	0	0.693147
0	1.09861	0	0
0	0	0	0.693147
0	0	0	0
0	0	0	1.38629
0	1.09861	0	2.30259
0	1.38629	0	1.09861
0	0	0	0
0	0	0	3.09104
0	0	0	0
0	0	0	0
0	0.693147	0	0
0	0	0	0
0	0.693147	0	0.693147
0	0	0	0.693147
0	0	0	0.693147
0	0	0	1.09861
0	0	0	1.09861
0	0	0	0
0	0	0	3.04452
0	0	0	0
0	0	0	1.38629
0	0.693147	0	1.09861
0	0	0	1.79176
0	1.09861	0	3.09104
0	0.693147	0	0.693147
0	0.693147	0	1.38629
0	0	0	2.19722
0	1.09861	0	1.09861
0	0.693147	0	1.09861
0	0	0	1.60944
0	0.693147	0	1.09861
0	1.09861	0	0
0	0	0	1.38629
0	0	0	0.693147
0	0	0	0
0	0	0	0.693147
0	0	0	1.79176
0	0	0	0
0	1.09861	0	0
0	0	0	0
0	0	0	1.38629
0	0	0	2.48491
0	0.693147	0	0.693147
0	0	0	1.09861
0	0	0	0
0	0	0	0
0	1.38629	0	0.693147
0	0	0	1.79176
0	0	0	1.09861
0	0	0	1.09861
0	0.693147	0	2.30259
0	1.09861	0	0
0	0	0	0
0	0	0	1.09861
0	0.693147	0	1.38629
0	0.693147	0	1.09861
0	0	0	1.09861
0	0.693147	0	0.693147
0	0	0	0
0	0	0	0
0	0	0	1.09861
0	0.693147	0	0
0	1.09861	0	1.38629
0	0	0	1.94591
0	0.693147	0	2.07944
0	0	0	0
0	0.693147	0	0.693147
0	0	0	1.38629
0	0	0	0.693147
0	0	0	1.09861
0	0	0	3.13549
0	0	0	0
0	0	0	0
0	1.09861	0	0
0	1.09861	0	0
0	1.38629	0	0
0	1.38629	0	2.63906
0	0	0	0.693147
0	0	0	1.09861
0	0.693147	0	0
0	1.09861	0	2.48491
0	1.09861	0	1.79176
0	0	0	0
0	0.693147	0	0
0	0	0	0
0	0.693147	0	2.19722
0	0	0	1.09861
0	0	0	0
0	0.693147	0	0
0	0.693147	0	0
0	0	0	1.38629
0	0	0	0.693147
0	0	0	3.09104
0	1.09861	0	0
0	0	0	1.38629
0	0.693147	0	0
0	0	0	0.693147
0	0	0	1.79176
0	1.09861	0	0
0	0	0	0.693147
0	1.09861	0	1.79176
0	0	0	1.09861
0	1.09861	0	0.693147
0	0	0	0
0	0	0	1.38629
0	0	0	1.38629
0	0	0	0
0	0	0	1.09861
0	0	0	0.693147
0	0	0	1.79176
0	0	0	2.30259
0	0	0	0
0	0	0	0.693147
0	0	0	0
0	0	0	0
0	0	0	0
0	1.09861	0	0
0	0	0	1.09861
0	0	0	3.63759
0	0	0	1.94591
0	0	0	0
0	0	0	2.19722
0	0	0	1.38629
0	0	0	0
0	0	0	0
0	0	0	0
0	0	0	2.83321
0	0.693147	0	1.60944
0	0.693147	0	0.693147
0	0	0	2.19722
0	1.60944	0	0
0	0.693147	0	0
0	0	0	0
0	1.09861	0	1.60944
0	0	0	1.09861
0	0	0	0
0	0	0	2.77259
0	0	0	2.70805
0	0	0	0.693147
0	0	0	0.693147
0	0	0	1.09861
0	0	0	0.693147
0	0	0	1.38629
0	0	0	0.693147
0	0	0	0.693147
0	0	0	0.693147
0	0.693147	0	0
0	0	0	0.693147
0	0	0	1.09861
0	0.693147	0	0
0	0	0	1.38629
0	0.693147	0	0
0	0	0	2.3979
0	0.693147	0	1.79176
0	0	0	1.94591
0	0	0	0.693147
0	0	0	2.07944
0	0	0	0
0	0	0	1.60944
0	1.38629	0	1.09861
0	1.09861	0	1.09861
0	0.693147	0	0.693147
0	0	0	0
0	0.693147	0	0
0	0	0	0
0	0	0	1.79176
0	0	0	0
0	1.09861	0	1.38629
0	0	0	0
0	0	0	1.94591
0	0.693147	0	2.19722
0	0	0	0
0	0	0	1.38629
0	0.693147	0	0
0	0	0	0.693147
0	0	0	2.63906
0	0	0	0
0	0	0	1.09861
0	0	0	1.38629
0	0	0	1.94591
0	0	0	2.63906
0	0.693147	0	0
0	0.693147	0	1.60944
0	1.09861	0	0
0	1.09861	0	0
0	0	0	0
0	0	0	0
0	1.38629	0	0.693147
0	0	0	0
0	0	0	1.60944
0	0	0.693147	1.09861
0	0	0	0.693147
0	0	0	0
0	0	0	2.07944
0	0	0	0
0	0.693147	0	0
0	0	0	0
0	1.09861	0	2.07944
0	0	0	1.09861
0	0	0	1.09861
0	0	0	0.693147
0	0	0	2.89037
0	0	0	2.07944
0	0.693147	0	2.07944
0	0	0	1.38629
0	0.693147	0	0
0	1.09861	0	2.83321
0	0.693147	0	1.09861
0	1.09861	0	1.79176
0	0	0	0
0	0	0	0
0	0	0	1.38629
0	0.693147	0	2.19722
0	0	0	0.693147
0	0	0	1.38629
0	0	0	0.693147
0	0	0	0.693147
0	1.09861	0	0
0	0	0	2.19722
0	0.693147	0	1.38629
0	1.09861	0	1.38629
0	0	0	0
0	0	0	2.48491
0	0	0	1.38629
0	1.38629	0	0
0	0.693147	0	2.3979
0	0	0	1.79176
0	0	0	1.94591
0	0.693147	0	1.09861
0	0	0	0.693147
0	0	0	0.693147
0	0	0	0.693147
0	0	0	3.09104
0	0.693147	0	2.07944
0	0	0	2.07944
0	0	0	0.693147
0	0	0	1.79176
0	0	0	0.693147
0	0.693147	0	2.30259
0	0	0	2.63906
0	1.38629	0	0.693147
0	1.09861	0	1.09861
0	0.693147	0	0
0	0	0	0
0	0	0	2.30259
0	1.09861	0	0
0	0.693147	0	1.09861
0	0	0	1.09861
0	0	0	0
0	0.693147	0	0.693147
0	0	0	1.38629
0	0	0	0
0	0	0	2.89037
0	0	0	0
0	0.693147	0	2.63906
0	0	0	2.63906
0	1.09861	0	0.693147
0	0	0	1.60944
0	0	0	1.09861
0	0	0	0
0	0.693147	0	0
0	0.693147	0	0
0	0	0	0.693147
0	0	0	2.63906
0	0	0	2.63906
0	0	0	0.693147
0	0	0	0
0	0	0	2.83321
0	1.09861	0	0.693147
0	1.09861	0	0.693147
0	0	0	0
0	0	0	2.3979
0	0	0	1.94591
0	0	0	1.09861
0	0	0	0
0	1.09861	0	0.693147
0	0	0	0.693147
0	0	0	0.693147
0	0.693147	0	0.693147
0	1.09861	0	0
0	0.693147	0	1.38629
0	0.693147	0	0
0	1.09861	0	1.38629
0	1.09861	0	0
0	0	0	0
0	0	0	0
0	0	0	0
0	0	0	0.693147
0	0	0	1.38629
0	0	0	1.60944
0	0	0	1.09861
0	0	0	1.09861
0	0.693147	0	1.09861
0	0	0	0
0	0.693147	0	1.94591
0	0	0	0.693147
0	0	0	1.60944
0	0	0	2.63906
0	0	0	0.693147
0	0	0	0.693147
0	0	0	0
0	0	0	1.94591
0	0	0	0
0	0	0	1.79176
0	0	0	2.07944
0	1.09861	0	1.60944
0	0	0	1.38629
0	0	0	0
0	0.693147	0	0.693147
0	0.693147	0	0.693147
0	0	0	0
0	0.693147	0	0.693147
0	0	0	0.693147
0	0	0	1.79176
0	1.09861	0	1.94591
0	0.693147	0	0
0	0	0	1.09861
0	0	0	0.693147
0	1.09861	0	1.79176
0	0.693147	0	0.693147
0	0	0	0
0	1.09861	0	1.94591
0	1.09861	0	0
0	0	0	0
0	0	0	1.38629
0	1.09861	0	0.693147
0	1.09861	0	2.3979
0	0	0	1.09861
0	0	0	1.94591
0	0	0	1.09861
0	0	0	0
0	0	0	0.693147
0	1.09861	0	1.38629
0	0	0	0
0	0.693147	0	1.38629
0	0	0	0
0	0	0	0.693147
0	0	0	0.693147
0	0	0	0.693147
0	0	0	0
0	0	0	0
0	0	0	0
0	0	0	1.60944
0	0	0	0
0	0	0	0.693147
0	0	0	0.693147
0	0	0	1.60944
0	0	0	1.09861
0	0.693147	0	1.79176
0	0.693147	0	1.09861
0	0	0	0
0	0	0	2.30259
0	0	0	2.3979
0	0.693147	0	0
0	0	0	0
0	0	0	1.60944
0	0	0	1.79176
0	0	0	1.09861
0	1.09861	0	2.19722
0	1.09861	0	1.79176
0	1.09861	0	1.60944
0	0	0	0.693147
0	0.693147	0	0.693147
0	0	0	1.09861
0	0	0	1.60944
0	0.693147	0	2.30259
0	0	0	0
0	1.09861	0	0
0	1.09861	0	0
0	0	0	0
0	0	0	1.60944
0	0.693147	0	0
0	0	0	0
0	0	0	1.94591
0	1.09861	0	1.09861
0	0	0	1.38629
0	0	0	1.60944
0	0	0	0
0	0	0	2.77259
0	0	0	1.09861
0	0.693147	0	0.693147
0	0	0	1.38629
0	1.38629	0	1.60944
0	0	0	1.94591
0	1.09861	0	0
0	0.693147	0	0
0	0	0	0
0	0	0	1.09861
0	0	0	0
0	0	0	1.09861
0	1.38629	0	1.94591
0	1.09861	0	1.09861
0	0	0	1.38629
0	0.693147	0	2.30259
0	0	0	2.07944
0	0	0	1.38629
0	0	0	0.693147
0	0	0	0
0	0	0	2.30259
0	0.693147	0	0
0	0	0	1.79176
0	0	0	0
0	0	0	1.60944
0	1.09861	0	2.07944
0	1.38629	0	0.693147
0	0	0	1.79176
0	1.38629	0	0.693147
0	1.09861	0	1.09861
0	0	0	0
0	1.60944	0	0
0	0	0	1.60944
0	0	0	1.38629
0	0	0	0.693147
0	0	0	1.79176
0	0	0	0
0	0	0	0
0	0	0	0
0	0.693147	0	1.09861
0	0	0	2.30259
0	0	0	0
0	0	0	1.94591
0	1.09861	0	0
0	1.09861	0	1.09861
0	0.693147	0	1.60944
0	0	0	0.693147
0	0	0	0.693147
0	0	0	0
0	0	0	0
0	0	0	1.09861
0	0	0	2.07944
0	0	0	1.38629
0	0	0	0
0	0	0	0.693147
0	0	0	0
0	0	0	0
0	0	0	0.693147
0	0.693147	0	1.79176
0	0.693147	0	0
0	0	0	1.09861
0	0	0	0
0	1.09861	0	0
0	0	0	0
0	0	0	0
0	0	0	0.693147
0	0.693147	0
0	0	0
0	0.693147	0
0	0.693147	0
0	0	0
0	1.09861	0
0	1.09861	0
0	0	0
0	0	0
0	1.09861	0
0	1.09861	0
0	0	0
0	0	0
0	0	0
0	0	0
0	0	0
0	0	0
0	0.693147	0
0	0	0
0	0.693147	0
0	0.693147	0
0	1.09861	0
0	0	0
0	0	0
0	0.693147	0
0	0	0
0	0	0
0	0	0
0	0	0
0	0	0
0	0.693147	0
0	0.693147	0
0	0	0
0	1.09861	0
0	0	0
0	0	0
0	0	0
0	0.693147	0
0	0	0
0	0.693147	0
0	0.693147	0
0	0	0
0	0	0
0	0	0
0	0	0
0	0	0
0	0	0
0	1.09861	0
0	0	0
0	0	0
0	1.09861	0
0	0	0
0	0	0
0	0	0
0	0	0
0	1.60944	0
0	0	0
0	0	0
0	0	0
0	0.693147	0
0	0	0
0	1.09861	0
0	0	0
0	0	0
0	0	0
0	0	0
0	0
0	0
0	0
0	0
0	1.09861
0	0
0	0
0	1.09861
0	0.693147
0	0
0	1.09861
0	0
0	0
0	0
0	0
0	0
0	0
0	1.09861
0	0
0	0
0	0
0	0.693147
0	0
0	0
0	0
0	0
0	1.09861
0	1.09861
0	1.09861
0	0
0	0
0	0
0	0
0	0
0	0.693147
0	1.09861
0	0.693147
0	0
0	0
0	0
0	0.693147
0	0
0	0
0	0
0	0.693147
0	0
0	0
0	0.693147
0	0.693147
0	0.693147
0	0
0	1.09861
0	0
0	0.693147
0	0
0	0
0	0
0	0
0	0
0	0
0	0
0	0
0	1.60944
0	0
0	0
0	0
0	0
0	0
0	0
0	0.693147
0	0.693147
0	0
0	0
0	1.60944
0	0
0	0
0	0
0	0
0	0
0	0
0	0
0	1.09861
0	0
0	0
0	0.693147
0	0.693147
0	0
0	0
0	1.60944
0	0
0	1.09861
0	0
0	0
0	0.693147
0	1.09861
0	0
0	0
0	0
0	0.693147
0	0.693147
0	0
0	1.09861
0	0
0	0.693147
0	0
0	0
0	1.38629
0	0
0	0
0	0
0	1.38629
0	0
0	0.693147
0	0
0	0
0	0
0	1.38629
0	0.693147
0	0
0	0
0	0
0	0.693147
0	0
0	1.38629
0	0
0	0.693147
0	0
0	0
0	0
0	0
0	0
0	0.693147
0	1.09861
0	0
0	0
0	0.693147
0	0
0	0
0	1.09861
0	0.693147
[truncated: 2,835 more rows]

## Sheet: Fig. 7
Fig. 7A			Fig. 7B			Fig. 7C			Fig. 7C	IL1A			LIF			CSF3		Fig. 7D	IL1A			LIF			CSF3		Fig. 7E	IL1A			LIF			CSF3
IL-1α + Empty	IL-1α + LIF		IL-1α + Empty	IL-1α + LIF		IL-1α + Empty	IL-1α + LIF		Normal	Tumor		Normal	Tumor		Normal	Tumor		Normal	Tumor		Normal	Tumor		Normal	Tumor		Normal	Tumor		Normal	Tumor		Normal	Tumor
19.02	24.32		0.00355	0.00777		0.000753	0.00296		5.594	4.587		12.45	11.47		14.5	6.867		6.233	10.65		9.362	11.3		3.48	10.05		7.705	11.26		11.82	11.25		7.804	8.273
21.86	25.11		0.00289	0.012		0.00107	0.00244		4.08	3.147		11.95	8.799		13.81	2.48		5.917	10.47		8.919	10.67		6.963	7.559		5.648	9.988		6.674	11.28		3.592	2.754
21.39	25.58		0.00341	0.017		0.00044	0.00372		4.061	2.743		11.55	7.776		13.67	2.237		4.534	10.24		8.29	9.802		3.375	6.837		5.158	9.039		9.648	11.19		2.547	3.689
	23.42			0.014			0.00375		3.7	2.196		11.38	7.464		10.98	1.425		4.482	9.932		8.547	12.49		2.189	6.616		4.8	9.036		9.803	11.79		1.188	2.898
									3.449	2.089		11.13	6.299		10.41	1.394		4.452	9.653		8.236	9.977		1.231	4.013		6.558	8.917		6.703	10.69		3.449	2.207
21.98	22.89		0.0055	0.014		0.0011	0.00213		3.203	1.798		11.13	6.154		10.05	0		4.303	9.179		8.126	11.5		1.842	4.233		5.05	8.669		10.39	12.27		6.605	3.843
21.61	26.97		0.00458	0.017		0.000436	0.00101		3.201	1.207		10.76	4.455		9.561	0		4.291	9.117		8.059	10.47		4.954	6.523		4.62	8.45		10.64	11.61		6.286	4.444
17.67	21.4		0.0044	0.013		0.00132	0.00346		3.075	10.85		10.71	13.45		9.287	10.36		4.276	9.115		8.48	9.838		1.858	5.908		4.402	8.045		11.62	11.25		12.98	1.153
21.08	26.43		0.00411	0.02		0.00133	0.00659		2.976	10.22		10.53	13.14		9.045	9.373		4.1	9.048		8.644	10.57		4.435	4.879		3.878	7.854		12.59	11.2		7.339	3.153
									2.859	8.307		10.5	12.33		8.95	8.938		3.958	8.93		8.777	11.48		5.8	6.535		3.761	7.818		7.504	12.21		3.584	4.721
									2.827	8.084		10.46	12.09		8.881	7.915		3.822	8.887		8.39	10.31		4.771	2.122		3.734	7.568		8.483	10.66		4.99	1.723
									2.767	7.746		10.29	11.89		8.759	7.889		3.627	8.8		8.837	10.3		3.061	7.265		3.589	7.546		7.28	11.13		2.704	2.435
									2.754	7.612		10.25	11.86		8.668	7.886		3.526	8.681		8.629	11.39		2.27	3.072		3.448	7.485		9.451	12.8		2.106	2.547
									2.754	7.359		10.25	11.83		8.6	7.598		3.436	8.678		8.83	11.01		0	8.155		3.444	7.481		9.004	11.81		6.353	3.838
									2.641	7.228		10.21	11.81		8.489	7.449		3.413	8.558		8.424	10.33		2.814	6.643		3.44	7.455		8.713	12.38		2.567	6.625
									2.549	6.872		10.15	11.75		8.485	7.173		3.403	8.535		7.246	9.531		3.403	3.72		3.4	7.415		10.44	10.66		3.247	5.464
									2.455	6.737		10.11	11.7		8.009	7.157		3.397	8.524		8.279	9.778		0.8434	5.188		3.245	7.385		10.2	11.15		4.167	0
									2.412	6.6		10.06	11.53		7.971	6.573		3.335	8.449		8.68	11.85		6.204	10.98		3.1	7.381		8.307	11.24		1.818	1.158
									2.389	6.356		10.04	11.51		7.939	6.527		3.315	8.447		8.424	11.81		1.133	3.392		3.097	7.35		8.145	10.96		2.257	1.884
									2.298	6.293		9.989	11.49		7.745	6.491		3.274	8.439		7.975	10.12		7.091	8.398		3.056	7.328		6.432	12.23		3.056	9.726
									2.289	6.286		9.78	11.42		7.743	6.419		3.171	8.437		8.154	9.187		0.9182	6.481		3.034	7.328		9.53	10.64		7.643	0.9295
									2.248	6.163		9.725	11.38		7.715	6.322		3.143	8.213		7.105	10.06		6.031	5.406		2.922	7.282		7.154	11.25		4.125	4.88
									2.112	6.121		9.688	11.37		7.535	6.279		3.058	8.208		8.699	9.771		0.8594	5.307		2.922	7.274		7.679	12.33		2.429	3.638
									2.106	6.034		9.635	11.32		7.424	6.052		2.985	8.207		9.308	9.654		1.845	8.357		2.886	7.21		10.44	11.33		6.24	3.7
									2.106	5.941		9.626	11.26		7.369	6.045		2.948	8.009		8.409	10.72		1.995	9.484		2.85	7.199		9.552	11.38		3.747	0
									2.048	5.852		9.616	11.25		7.359	6.039		2.919	7.957		8.582	10.8		2.566	8.512		2.822	7.085		7.966	11.56		2.336	8.243
									2.038	5.847		9.474	11.21		7.239	5.978		2.882	7.954		7.841	9.639		0	5.436		2.773	7.074		12.25	10.08		7.597	0
									1.922	5.799		9.473	11.21		6.867	5.96		2.794	7.92		6.029	10.63		5.377	5.464		2.764	7.007		10.5	11.58		8.823	4.164
									1.921	5.743		9.425	11.12		6.78	5.924		2.767	7.806		9.028	11.52		3.217	7.201		2.758	7.006		7.593	12.06		4.699	5.153
									1.906	5.737		9.306	11.11		6.713	5.887		2.67	7.784		8.7	11.48		3.437	8.654		2.756	6.971		6.681	12.67		2.756	4.24
									1.888	5.57		9.304	11.06		6.681	5.87		2.531	7.692		8.52	9.345		8.4	2.88		2.722	6.968		6.168	13.12		3.081	1.421
									1.863	5.539		9.254	11.02		6.476	5.866		2.36	7.687		8.635	9.416		1.799	5.317		2.679	6.899		7.651	13		1.889	4.554
									1.859	5.425		9.204	10.99		6.476	5.843		2.234	7.616		8.156	11.96		1.688	4.914		2.641	6.895		6.11	11.52		2.641	4.998
									1.84	5.363		9.149	10.98		6.386	5.713		2.109	7.521		7.569	11.7		1.683	7.536		2.631	6.864		7.891	10.23		2.631	1.305
									1.815	5.297		9.143	10.97		6.342	5.699		1.881	7.49		8.376	10.29		1.227	9.23		2.628	6.858		10.38	12.5		3.268	2.725
									1.77	5.194		9.129	10.96		6.273	5.601		1.73	7.484		8.967	9.991		5.803	2.351		2.613	6.79		7.72	12.13		2.142	1.531
									1.768	5.178		9.064	10.9		6.266	5.582		1.729	7.477		8.393	11.47		2.493	8.919		2.579	6.772		8.557	11.93		0	7.417
									1.756	5.177		9.004	10.84		6.264	5.481		1.631	7.461		8.567	10.94		8.147	5.208		2.526	6.735		7.65	11.89		3.024	0.8777
									1.756	5.158		8.967	10.83		6.231	5.475		1.509	7.402		8.556	11.61		0	6.301		2.489	6.704		6.579	10.28		3.355	3.576
									1.748	5.154		8.949	10.82		6.215	5.372		1.321	7.272		8.515	10.65		0.8066	8.892		2.477	6.657		7.309	11.92		2.477	2.114
									1.712	5.135		8.934	10.82		6.128	5.286		1.261	7.234		8.313	10.47		3.835	6.095		2.436	6.582		5.693	10.07		2.929	3.112
									1.699	5.113		8.873	10.76		6.111	5.284		7.826	7.233		13.86	9.732		16.22	5.156		2.429	6.575		7.424	9.923		0	0.739
									1.639	5.109		8.858	10.76		6.047	5.278		5.656	7.209		10.05	10.18		5.791	4.055		2.423	6.568		9.15	13.18		1.295	0
									1.612	5.095		8.753	10.75		6.045	5.253		5.341	7.208		5.085	12.14		7.338	8.378		2.374	6.536		7.865	12.13		4.31	1.384
									1.605	5.054		8.732	10.74		5.964	5.233		5.196	7.201		10.23	9.066		6.242	3.696		2.367	6.506		9.726	10.95		3.22	9
									1.595	5.052		8.684	10.72		5.951	5.223		5.123	7.187		13.22	10.02		14.21	6.391		2.284	6.504		7.371	10.25		3.128	2.324
									1.59	5.049		8.672	10.72		5.925	5.126		4.948	7.176		9.827	8.95		5.962	5.659		2.23	6.456		11.39	12.31		7.844	4.173
									1.589	5.021		8.651	10.62		5.877	5.096		4.461	7.163		13.15	10.81		11.58	5.789		2.217	6.401		6.902	10.04		3.784	2.787
									1.509	5.008		8.589	10.59		5.862	5.088		4.45	7.136		9.243	9.381		5.732	4.948		2.205	6.34		7.813	11.15		5.583	5.641
									1.502	4.967		8.581	10.43		5.861	5.06		4.129	7.135		12.34	9.881		7.7	5.597		2.205	6.324		5.877	11.29		3.949	3.772
									1.497	4.967		8.499	10.41		5.84	5.037		4.096	7.128		8.148	10.16		8.743	6.42		2.155	6.312		6.058	9.521		3.71	0
									1.435	4.93		8.484	10.39		5.808	4.992		4.084	7.112		9.172	10.73		4.294	6.409		2.151	6.266		8.35	12.66		5.147	1.572
									1.397	4.902		8.454	10.38		5.801	4.98		4.077	7.096		14.91	9.653		13.03	5.596		2.137	6.235		9.447	11.71		3.868	0
									1.376	4.854		8.453	10.34		5.773	4.936		4.055	7.09		9.093	10.81		5.298	5.133		2.121	6.187		6.712	10.7		2.945	2.443
									1.365	4.832		8.452	10.33		5.752	4.899		3.672	7.086		10.75	9.635		10.42	4.056		2.101	6.18		8.886	10.82		4.125	3.241
									1.335	4.813		8.44	10.29		5.751	4.891		3.58	7.074		9.104	7.497		6.638	5.824		2.099	6.129		10.22	10.9		0	2.395
									1.297	4.809		8.332	10.27		5.704	4.873		3.437	7.073		10.22	10.71		9.387	7.301		2.055	6.096		9.821	11.08		3.387	1.004
									1.295	4.809		8.332	10.26		5.699	4.852		3.349	7.007		9.459	8.533		10.33	4.709		2.027	6.048		6.844	11.72		4.283	1.417
									1.278	4.78		8.331	10.23		5.661	4.837		3.317	6.944		9.439	10.73		4.124	3.027		1.969	6.025		6.981	11.79		1.969	0.8913
									1.269	4.778		8.311	10.22		5.648	4.807		3.297	6.937		9.419	9.769		3.767	4.017		1.948	6.022		8.53	12.12		4.063	2.753
									1.252	4.751		8.289	10.17		5.594	4.805		3.189	6.873		9.327	9.636		0	3.618		1.869	6.018		10.37	11.81		6.332	9.146
									1.242	4.728		8.28	10.16		5.587	4.72		3.132	6.867		9.362	9.685		4.816	6.941		1.852	5.976		7.123	11.16		2.637	2.924
									1.234	4.723		8.275	10.16		5.532	4.692		3.126	6.854		7.558	9.945		5.443	3.589		1.836	5.973		6.083	11.27		3.792	1.718
									1.201	4.722		8.258	10.05		5.502	4.673		3.095	6.815		6.615	9.138		4.189	4.089		1.802	5.955		7.301	10.11		1.802	3.357
									1.194	4.71		8.241	10.01		5.475	4.647		3.026	6.78		9.314	9.109		4.886	2.945		1.767	5.923		6.192	12.1		3.038	4.847
									1.17	4.697		8.229	10.01		5.446	4.559		2.983	6.76		9.002	9.264		6.39	4.806		1.73	5.922		7.687	11.39		5.881	1.611
									1.169	4.665		8.228	9.957		5.438	4.557		2.919	6.752		10.09	9.334		1.673	3.412		1.727	5.917		6.775	9.78		0	9.47
									1.166	4.656		8.2	9.939		5.408	4.501		2.852	6.721		9.451	11.06		1.802	6.671		1.706	5.891		6.097	11.41		0	2.398
									1.16	4.637		8.198	9.933		5.402	4.497		2.846	6.72		9.758	10.59		4.043	4.462		1.702	5.877		8.969	11.56		4.809	0
									1.155	4.621		8.151	9.931		5.343	4.405		2.749	6.678		10.11	11.12		1.949	7.39		1.681	5.865		6.584	11.98		4.383	2.128
									1.153	4.6		8.139	9.881		5.297	4.337		2.735	6.668		9.637	11.4		3.157	7.148		1.666	5.845		6.627	9.485		2.911	2.455
									1.152	4.6		8.093	9.798		5.287	4.301		2.688	6.668		7.877	10.26		8.184	5.911		1.653	5.817		7.766	10.37		2.895	0
									1.148	4.585		8.085	9.765		5.283	4.283		2.671	6.657		7.322	11.09		2.405	3.403		1.653	5.764		6.209	9.506		2.895	4.384
									1.143	4.573		8.046	9.748		5.246	4.267		2.658	6.642		12.93	10.42		8.333	5.23		1.637	5.756		7.443	9.259		3.239	2.732
									1.14	4.546		8.044	9.748		5.222	4.231		2.639	6.611		10.09	12.18		2.299	7.167		1.635	5.648		4.827	11.43		2.872	1.543
									1.138	4.543		8.002	9.739		5.156	4.222		2.636	6.59		10.13	10.88		7.648	0.671		1.633	5.563		7.792	10.88		3.524	7.508
									1.136	4.535		7.988	9.71		5.074	4.202		2.622	6.576		9.1	9.832		2.622	7.835		1.575	5.546		7.22	9.879		2.795	3.363
									1.134	4.531		7.978	9.681		5.018	4.196		2.621	6.571		9.511	10.32		3.125	1.194		1.57	5.541		8.886	10.22		5.404	0
									1.131	4.503		7.975	9.677		4.833	4.176		2.611	6.569		9.605	11.31		8.914	5.249		1.566	5.53		6.915	12.43		1.566	3.391
									1.131	4.501		7.937	9.663		4.822	4.17		2.591	6.544		7.811	11.56		5.715	6.21		1.559	5.466		9.163	12.29		6.171	6.276
									1.124	4.49		7.884	9.658		4.811	4.167		2.575	6.53		9.817	10.65		2.575	8.216		1.552	5.44		6.101	9.485		0	1.244
									1.109	4.489		7.882	9.655		4.798	4.149		2.562	6.509		9.858	10.69		3.434	3.707		1.55	5.432		6.818	10.75		1.55	0.9387
									1.105	4.48		7.848	9.631		4.759	4.141		2.541	6.5		9.95	10.89		0.974	4.184		1.514	5.428		6.926	12.19		2.715	0.7376
									1.097	4.447		7.842	9.631		4.667	4.062		2.531	6.494		9.653	11.57		1.134	7.4		1.512	5.406		7.971	11.31		2.713	1.723
									1.088	4.439		7.822	9.614		4.664	4.04		2.529	6.449		9.299	11.34		12.88	5.492		1.506	5.389		6.222	11.43		0	2.159
									1.072	4.438		7.712	9.605		4.629	4.025		2.506	6.351		10.78	10.35		9.365	6.521		1.503	5.317		8.566	9.668		4.13	1.489
									1.071	4.423		7.712	9.605		4.565	3.987		2.49	6.35		7.851	11.12		7.272	9.655		1.502	5.267		6.863	10.63		2.222	5.774
									1.07	4.407		7.651	9.603		4.563	3.936		2.486	6.339		9.505	9.718		3.554	4.72		1.465	5.259		7.51	12.33		3.293	3.352
									1.061	4.398		7.637	9.603		4.515	3.905		2.481	6.302		7.351	9.641		0	4.087		1.451	5.259		6.666	12.83		0	2.416
									1.061	4.379		7.629	9.601		4.493	3.903		2.42	6.282		10.9	9.4		6.097	7		1.379	5.252		6.311	10.75		2.536	1.447
									1.059	4.372		7.6	9.597		4.491	3.897		2.412	6.273		9.503	10.87		2.412	2.369		1.356	5.235		6.976	12.21		3.911	3.535
									1.041	4.298		7.501	9.596		4.47	3.87		2.409	6.264		9.542	11.67		1.055	7.1		1.319	5.156		6.639	9.873		2.803	2.573
									1.041	4.278		7.496	9.596		4.4	3.861		2.407	6.239		8.141	10.64		9.324	8.763		0	5.12		8.902	11.32		5.746	1.542
									1.034	4.273		7.473	9.595		4.378	3.838		2.407	6.195		9.631	10.68		8.073	5.649		0	5.084		9.285	12.52		5.185	5.321
									1.028	4.27		7.457	9.595		4.359	3.831		2.407	6.172		8.92	11.16		1.284	7.17		0	5.016		8.26	11.69		5.068	0.7764
									1.019	4.233		7.442	9.575		4.351	3.83		2.337	6.163		9.781	10.57		3.339	7.342		0	4.961		7.388	10.42		4.959	10.33
									1.014	4.214		7.419	9.563		4.34	3.797		2.328	6.095		9.556	11.85		1.88	2.22		0	4.92		8.641	10.35		4.863	0
									1.006	4.208		7.355	9.558		4.297	3.765		2.31	6.087		10.59	9.939		9.147	0		0	4.893		5.624	10.88		4.756	3.605
									0.9862	4.207		7.347	9.548		4.253	3.717		2.308	6.086		5.244	10.63		2.308	6.114		0	4.846		8.37	10.9		4.677	5.788
									0.9619	4.199		7.334	9.543		4.22	3.688		2.28	6.071		7.967	11.41		6.311	6.114		0	4.827		5.667	9.97		4.333	2.938
									0	4.193		7.327	9.543		4.207	3.681		2.275	6.07		5.8	10.19		1.956	7.421		0	4.813		8.28	11.28		4.318	4.899
									0	4.178		7.24	9.537		4.2	3.678		2.245	6.059		8.906	10.36		2.855	7.416		0	4.809		10.67	9.679		4.235	2.131
									0	4.176		7.239	9.536		4.197	3.676		2.233	6.044		10.22	10.55		10.07	7.302		0	4.785		6.449	11.18		4.147	0.8329
									0	4.172		7.234	9.511		4.194	3.674		2.217	6.027		9.107	10.71		2.217	6.752		0	4.761		7.406	10.65		4.102	1.696
									0	4.171		7.224	9.47		4.184	3.662		2.185	6.005		7.975	8.599		4.317	4.559		0	4.755		7.617	12.97		4.069	5.488
									0	4.157		7.22	9.46		4.177	3.645		2.176	6.001		7.324	10.26		3.996	5.45		0	4.644		6.137	10.77		4.037	0.8075
									0	4.152		7.214	9.381		4.114	3.551		2.128	5.972		9.31	9.879		6.674	4.66		0	4.616		6.743	11.23		3.834	4.016
									0	4.149		7.208	9.38		4.11	3.524		2.127	5.946		9.129	9.588		1.424	5.025		0	4.597		5.936	10.7		3.816	2.15
									0	4.144		7.151	9.356		4.107	3.484		2.111	5.93		8.417	10.37		2.44	6.881		0	4.597		6.75	11.3		3.814	1.766
									0	4.117		7.078	9.351		4.106	3.409		2.107	5.901		7.452	10		1.68	5.185		0	4.585		6.042	11.87		3.703	0.7287
									0	4.117		7.026	9.347		4.061	3.398		2.101	5.889		7.261	10.76		7.608	8.612		0	4.571		7.413	13.01		3.672	1.712
									0	4.111		7.014	9.331		4.056	3.354		2.086	5.884		7.621	9.604		3.69	6.219		0	4.558		5.965	11.13		3.606	0.8299
									0	4.109		7.001	9.316		4.046	3.346		2.021	5.873		6.275	10.37		1.339	2.853		0	4.549		6.216	10.88		3.598	1.602
									0	4.105		6.998	9.316		3.995	3.324		1.995	5.855		9.386	9.618		1.318	7.627		0	4.542		6.614	8.674		3.595	0
									0	4.098		6.981	9.281		3.98	3.319		1.993	5.833		9.298	12.54		5.013	5.421		0	4.533		5.051	10.37		3.55	2.643
									0	4.098		6.946	9.281		3.964	3.302		1.987	5.804		8.824	10.52		3.984	3.239		0	4.529		6.59	10.89		3.511	1.366
									0	4.083		6.909	9.261		3.964	3.288		1.987	5.787		9.701	8.998		1.987	5.266		0	4.529		6.554	11.13		3.502	0.7961
									0	4.059		6.879	9.256		3.934	3.277		1.982	5.765		9.765	12.67		2.787	4.684		0	4.494		7.675	11.39		3.433	0.7608
									0	4.043		6.873	9.255		3.846	3.273		1.923	5.75		6.282	10.12		7.801	6.626		0	4.403		6.481	11.79		3.399	3.936
									0	4.04		6.862	9.248		3.834	3.266		1.923	5.73		9.984	10.44		4.032	6.42		0	4.359		5.253	10.47		3.362	2.607
									0	4.033		6.844	9.242		3.814	3.259		1.922	5.721		9.484	10.18		2.718	4.515		0	4.315		6.981	10.85		3.255	3.217
									0	4.01		6.789	9.239		3.765	3.249		1.904	5.714		8.95	10.31		3.406	5.833		0	4.304		6.032	10.63		3.22	0.761
									0	4.003		6.775	9.227		3.751	3.246		1.903	5.688		4.828	9.201		1.245	2.415		0	4.299		6.016	9.975		3.219	1.433
									0	4.001		6.772	9.226		3.733	3.241		1.899	5.686		6.968	8.831		7.575	2.204		0	4.294		6.352	11.05		3.15	10.08
									0	3.996		6.75	9.22		3.707	3.236		1.881	5.681		7.67	10.32		11.07	3.698		0	4.276		7.723	12.62		3.112	5.011
									0	3.996		6.747	9.189		3.643	3.223		1.879	5.68		7.571	10.02		2.45	6.055		0	4.25		7.886	9.989		3.015	2.001
									0	3.995		6.746	9.18		3.638	3.22		1.877	5.67		9.679	10.41		6.319	6.271		0	4.228		6.182	9.819		2.947	4.389
									0	3.993		6.658	9.18		3.623	3.2		1.872	5.657		9.785	9.438		7.686	3.9		0	4.217		8.459	9.671		2.922	4.492
									0	3.992		6.65	9.177		3.576	3.191		1.861	5.63		8.307	9.928		5.242	4.618		0	4.201		4.584	11.02		2.754	1.919
									0	3.982		6.641	9.175		3.524	3.16		1.854	5.626		9.369	9.954		1.854	5.582		0	4.186		7.982	12.09		2.731	3.501
									0	3.971		6.61	9.138		3.407	3.128		1.843	5.61		7.976	9.446		4.524	7.76		0	4.158		7.421	10.66		2.699	1.381
									0	3.936		6.594	9.13		3.389	3.128		1.82	5.58		9.803	11.18		7.158	6.141		0	4.156		7.541	12.22		2.698	3.966
									0	3.931		6.429	9.099		3.386	3.082		1.814	5.572		9.197	9.941		2.592	4.847		0	4.141		6.674	11.25		2.628	0
									0	3.92		6.416	9.094		3.303	3.078		1.811	5.545		7.751	8.744		5.271	4.039		0	4.133		5.774	11.5		2.612	3.842
									0	3.911		6.368	9.085		3.285	3.062		1.804	5.533		7.221	11.89		7.682	6.354		0	4.1		6.041	12.03		2.582	1.775
									0	3.909		6.35	9.082		3.279	3.062		1.798	5.53		9.166	9.918		3.987	4.486		0	4.043		5.788	10.48		2.515	1.712
									0	3.907		6.339	9.082		3.274	3.036		1.783	5.518		9.395	11.72		5.567	5.781		0	3.988		6.471	11.19		2.429	5.85
									0	3.903		6.327	9.077		3.266	3.035		1.767	5.514		10.53	10.79		9.839	7.003		0	3.926		4.143	9.692		2.369	0.9608
									0	3.897		6.264	9.07		3.228	3.024		1.76	5.508		6.728	10.42		3.693	8.005		0	3.924		6.744	8.7		2.324	2.915
									0	3.895		6.158	9.07		3.189	3.008		1.758	5.475		8.317	8.635		6.106	10.48		0	3.859		7.499	10.79		2.261	0.8439
									0	3.882		6.136	9.061		3.102	2.995		1.749	5.437		9.917	10.06		1.749	4.933		0	3.816		7.847	9.56		2.26	0.7264
									0	3.878		6.134	9.041		3.06	2.989		1.741	5.424		9.152	10.17		3.374	3.437		0	3.805		7.179	9.757		2.244	2.086
									0	3.878		6.059	9.038		2.994	2.988		1.736	5.41		9.645	9.559		2.771	3.564		0	3.781		7.187	11.91		2.221	7.97
									0	3.867		5.998	9.037		2.944	2.966		1.727	5.376		9.909	9.946		2.49	6.104		0	3.77		5.307	11.29		2.076	1.559
									0	3.864		5.956	9.029		2.814	2.964		1.709	5.365		8.612	11.32		6.781	5.313		0	3.745		6.371	10.04		2.051	4.133
									0	3.858		5.901	9.019		2.757	2.956		1.68	5.362		6.161	10.59		0	4.58		0	3.717		8.514	11.63		2.032	1.452
									0	3.849		5.883	9.018		2.724	2.947		1.675	5.361		5.259	10.4		4.587	6.054		0	3.627		7.94	10.24		1.894	1.057
									0	3.841		5.882	9.006		2.706	2.944		1.671	5.33		12.76	11.35		9.042	6.581		0	3.598		7.076	9.374		1.879	0
									0	3.833		5.879	8.993		2.699	2.943		1.653	5.322		7.773	10.76		5.385	6.278		0	3.579		6.102	10.51		1.85	3.929
									0	3.828		5.835	8.968		2.636	2.938		1.638	5.321		7.197	10.13		1.04	3.806		0	3.543		6.47	10.02		1.839	7.624
									0	3.826		5.792	8.968		2.57	2.935		1.623	5.319		9.958	9.16		2.368	5.082		0	3.467		6.271	11.86		1.727	2.815
									0	3.812		5.776	8.963		2.564	2.919		1.566	5.305		9.408	10.57		3.434	1.234		0	3.402		5.214	8.72		1.704	0.5886
									0	3.805		5.693	8.962		2.546	2.9		1.559	5.273		7.189	8.628		6.404	2.864		0	3.351		6.246	11.61		1.679	0
									0	3.804		5.617	8.954		2.545	2.872		1.55	5.256		8.536	10.38		4.342	5.689		0	3.158		5.394	10.8		1.61	6.095
									0	3.8		5.557	8.953		2.515	2.859		1.538	5.251		8.012	9.901		9.137	1.819		0	3.084		4.112	12.16		1.602	3.423
									0	3.794		5.557	8.943		2.5	2.849		1.511	5.244		9.99	9.435		2.712	10.26		0	2.89		5.451	10.17		1.515	3.584
									0	3.787		5.543	8.943		2.366	2.838		1.462	5.167		9.033	10.54		9.746	4.779		0	2.739		8.064	8.499		0	0.8568
									0	3.784		5.519	8.939		2.331	2.837		1.46	5.104		9.662	9.469		2.645	3.685		0	2.656		7.982	11.37		0	6.543
									0	3.77		5.47	8.936		2.284	2.826		1.452	5.102		9.542	9.866		4.199	4.771		0	2.642		7.366	10.67		0	5.874
									0	3.756		5.41	8.934		2.267	2.811		1.444	5.102		7.807	10.46		3.502	4.144		0	2.623		7.154	9.587		0	3.729
									0	3.752		5.386	8.929		2.191	2.805		1.425	5.047		7.172	10.77		6.441	8.578		0	2.583		6.756	10.59		0	5.645
									0	3.749		5.315	8.923		2.185	2.8		1.421	5.046		8.71	9.156		4.282	4.927		0	2.375		6.689	5.21		0	2.121
									0	3.746		5.274	8.915		2.106	2.794		1.391	5.004		9.486	9.251		2.086	5.116		0	2.238		6.619	8.837		0	7.831
									0	3.741		5.193	8.909		2.051	2.791		1.386	4.984		4.829	8.587		0	4.723		0	2.176		6.195	11.14		0	3.128
									0	3.74		5.189	8.902		2.042	2.789		1.384	4.978		8.377	10.93		7.671	2.865		0	2.145		6.116	9.176		0	3.38
									0	3.739		5.167	8.895		1.9	2.787		1.376	4.971		8.426	10.35		11.15	5.132		0	2.094		6.013	11.91		0	0.7256
									0	3.737		5.117	8.886		1.848	2.774		1.371	4.964		7.901	11.96		8.187	5.312		0	2.052		5.656	12.42		0	2.867
									0	3.737		5.002	8.867		1.742	2.769		1.356	4.961		8.599	10.23		4.053	4.685		0	1.852		5.383	8.531		0	1.454
									0	3.735		5.001	8.862		1.53	2.75		1.339	4.934		9.432	9.509		3.884	4.651		0	1.616		5.219	8.946		0	2.035
									0	3.717		4.931	8.854		1.319	2.737		1.337	4.919		9.287	8.558		3.11	6.219		0	1.438		0	10.04		0	3.493
									0	3.713		4.918	8.847		1.309	2.734		1.336	4.888		9.644	10.39		4.977	0		0	0.9572		0	12.61		0	3.826
									0	3.712		4.847	8.844		1.268	2.733		1.32	4.875		9.66	10.99		5.02	2.787			0			7.219			3.023
									0	3.697		4.687	8.843		1.124	2.731		1.317	4.857		9.559	10.21		1.317	1.765			0			7.738			2.944
									0	3.697		4.423	8.836		1.094	2.724		1.304	4.849		7.97	8.332		8.569	2.383			0			12.77			1.571
									0	3.68		4.245	8.835		0.8986	2.714		1.295	4.84		9.034	10.68		5.044	6.332			0			6.505			0
									0	3.68		4.154	8.829		0	2.712		1.291	4.789		8.862	8.431		1.291	5.05			0			6.317			0
									0	3.675		3.658	8.815		0	2.654		1.289	4.789		6.967	9.562		8.22	4.472			0			5.931			0
									0	3.67		3.61	8.805		0	2.647		1.284	4.766		8.402	9.174		4.069	6.046			0			4.619			0
									0	3.665		2.352	8.802		0	2.639		1.28	4.764		3.793	9.972		3.793	7.502
									5.445	3.659		11.56	8.788		10.28	2.63		1.274	4.761		9.484	11.75		4.805	3.036
									5.278	3.657		11.53	8.779		10.17	2.622		1.274	4.743		9.828	10.78		4.651	6.338
									5.15	3.656		11.31	8.778		9.425	2.622		1.273	4.716		9.557	9.554		3.248	4.676
									5.095	3.641		11.3	8.757		9.122	2.602		1.268	4.703		10.08	11.06		7.545	4.85
									4.846	3.636		11.25	8.755		9.023	2.601		1.267	4.694		6.069	8.782		3.913	1.676
									4.69	3.632		10.4	8.746		9.001	2.585		1.263	4.643		9.161	9.837		2.723	4.349
									4.68	3.63		10.29	8.744		8.931	2.569		1.26	4.642		10.11	8.837		11.18	1.294
									4.632	3.63		10.17	8.739		8.653	2.555		1.26	4.545		11.39	8.776		5.512	3.792
									4.458	3.623		10.17	8.735		8.58	2.545		1.259	4.544		10.25	9.177		4.029	7.432
									4.307	3.619		10.16	8.734		8.333	2.544		1.255	4.541		8.383	9.184		9.518	3.807
									4.283	3.618		10.16	8.734		8.193	2.543		1.253	4.525		8.681	11.42		4.442	3.461
									4.263	3.61		10.14	8.725		7.905	2.527		1.252	4.479		9.989	10.21		5.849	1.149
									4.238	3.609		10.07	8.723		7.889	2.507		1.244	4.455		9.621	8.252		1.901	5.848
									4.035	3.604		9.961	8.703		7.777	2.488		1.229	4.45		9.801	9.863		4.655	6.052
									4.03	3.597		9.958	8.699		7.703	2.462		1.228	4.437		8.997	9.095		2.671	5.31
									3.931	3.588		9.928	8.698		7.633	2.451		1.216	4.427		8.321	8.112		6.984	6.606
									3.925	3.58		9.904	8.693		7.575	2.441		1.215	4.413		7.947	9.96		0	4.462
									3.916	3.58		9.884	8.693		7.502	2.434		1.214	4.392		6.546	10.55		3.957	5.931
									3.814	3.579		9.865	8.686		7.469	2.431		1.205	4.372		6.022	11.18		5.462	2.509
									3.799	3.577		9.782	8.679		7.011	2.417		1.204	4.37		9.542	10.36		3.34	3.978
									3.779	3.575		9.756	8.678		6.975	2.413		1.201	4.365		8.012	7.832		2.906	4.814
									3.754	3.573		9.575	8.677		6.873	2.407		1.197	4.361		7.827	8.622		2.286	4.683
									3.695	3.57		9.535	8.676		6.72	2.401		1.195	4.311		12.43	11		8.958	2.899
									3.688	3.568		9.514	8.674		6.714	2.387		1.191	4.243		7.548	9.198		6.623	0.6262
									3.681	3.565		9.462	8.672		6.696	2.381		1.191	4.216		7.265	9.808		4.145	4.701
									3.641	3.565		9.451	8.669		6.6	2.367		1.191	4.205		9.567	10.22		3.121	4.424
									3.639	3.55		9.444	8.665		6.552	2.344		1.188	4.202		7.418	9.735		5.872	4.85
									3.627	3.547		9.429	8.663		6.523	2.338		1.182	4.189		5.86	9.833		7.33	2.643
									3.613	3.543		9.414	8.658		6.465	2.335		1.18	4.161		5.331	10.25		1.82	4.275
									3.576	3.543		9.387	8.65		6.32	2.29		1.176	4.16		9.522	10.24		5.534	5.029
									3.559	3.537		9.365	8.647		6.272	2.284		1.176	4.144		7.137	9.379		3.893	4.622
									3.478	3.535		9.273	8.645		6.148	2.282		1.172	4.093		8.079	10.27		7.513	5.784
									3.441	3.535		9.225	8.644		6.107	2.265		1.168	4.052		8.188	11.51		6.774	3.782
									3.334	3.529		9.223	8.641		6.008	2.252		1.148	4.01		9.742	11.11		9.867	3.74
									3.21	3.522		9.221	8.639		5.933	2.247		1.148	4.007		8.05	9.752		7.035	5.924
									3.178	3.518		9.185	8.631		5.78	2.244		1.143	4.005		9.602	9.413		2.815	2.353
									3.141	3.514		9.17	8.629		5.614	2.244		1.141	3.994		5.067	9.895		3.706	4.417
									3.1	3.511		9.164	8.614		5.576	2.235		1.136	3.954		7.407	10		2.534	3.47
									3.06	3.509		9.163	8.613		5.553	2.227		1.133	3.954		4.704	10.04		4.946	0.9754
									3.026	3.497		9.162	8.61		5.535	2.223		1.13	3.949		8.538	11.11		4.763	3.134
									3.013	3.495		9.113	8.608		5.489	2.223		1.127	3.909		3.682	8.754		3.388	4.241
									3.004	3.454		9.095	8.602		5.431	2.217		1.121	3.903		7.832	8.062		1.744	7.388
									2.987	3.452		9.015	8.589		5.349	2.204		1.115	3.895		6.388	10.82		0	5.366
									2.973	3.447		9.005	8.57		5.265	2.196		1.11	3.89		7.421	9.892		5.99	5.445
									2.941	3.433		9.004	8.565		5.217	2.183		1.11	3.872		10.12	8.858		2.494	4.473
									2.941	3.432		8.999	8.556		5.156	2.174		1.104	3.868		6.056	8.491		7.522	5.947
									2.937	3.429		8.981	8.547		5.112	2.148		1.096	3.859		8.116	9.82		9.464	3.982
									2.932	3.424		8.953	8.547		4.944	2.148		1.089	3.856		7.215	10.4		1.702	2.953
									2.919	3.414		8.928	8.543		4.899	2.136		1.086	3.829		7.405	9.813		4.407	4.43
									2.91	3.409		8.84	8.54		4.891	2.132		1.067	3.815		4.447	10.15		1.674	3.887
									2.904	3.405		8.786	8.538		4.811	2.129		1.053	3.807		6.331	9.649		6.545	2.554
									2.843	3.403		8.732	8.535		4.75	2.128		1.051	3.805		5.853	9.308		2.402	3.345
									2.806	3.402		8.731	8.535		4.725	2.127		1.039	3.745		5.66	10.43		2.874	6
									2.779	3.388		8.693	8.535		4.674	2.125		1.005	3.722		9.198	10.27		4.654	3.646
									2.776	3.38		8.692	8.535		4.628	2.124		0.9763	3.722		6.986	9.113		3.416	3.191
									2.756	3.361		8.671	8.53		4.603	2.112		0.9657	3.685		9.794	9.692		3.26	5.538
									2.634	3.36		8.603	8.523		4.533	2.096		0.9647	3.685		6.747	9.834		6.356	5.342
									2.604	3.356		8.578	8.52		4.075	2.09		0.9315	3.657		6.271	9.575		3.457	3.901
									2.482	3.356		8.507	8.52		4.058	2.08		0.903	3.626		6.646	8.986		3.981	4.172
									2.465	3.355		8.426	8.519		3.828	2.065		0.8952	3.481		8.958	9.468		3.797	4.344
									2.445	3.352		8.362	8.509		3.803	2.047		0	3.468		11.09	9.892		10.87	1.176
									2.431	3.345		8.346	8.509		3.699	2.046		0	3.466		8.313	8.799		10.72	2.198
									2.418	3.34		8.333	8.501		3.689	2.045		0	3.456		12.05	9.622		10.22	3.456
									2.407	3.338		8.312	8.5		3.633	2.03		0	3.429		7.612	9.744		10.04	0
									2.375	3.337		8.244	8.496		3.585	2.029		0	3.395		11.56	10.73		9.962	3.614
									2.177	3.337		8.21	8.488		3.471	2.026		0	3.391		12.32	9.535		9.957	5.153
									2.164	3.334		8.124	8.484		3.404	2.02		0	3.352		8.334	9.393		9.52	4.031
									2.141	3.317		8.105	8.479		3.238	2.02		0	3.341		11.25	6.853		9.504	5.666
									2.117	3.31		8.099	8.474		3.164	2.004		0	3.277		10.03	10.4		9.208	1.453
									2.076	3.306		8.095	8.473		3.115	1.999		0	3.261		10.05	9.725		8.795	4.703
									2.036	3.303		8.075	8.462		3.071	1.994		0	3.214		8.473	10.16		8.378	0
									1.907	3.296		8.043	8.461		2.899	1.987		0	3.167		7.146	9.574		8.228	2.319
									1.904	3.274		8.032	8.442		2.846	1.967		0	3.162		7.723	9.495		8.203	5.664
									1.894	3.27		7.923	8.441		2.798	1.956		0	3.137		10.43	9.609		8.177	5.137
									1.887	3.266		7.911	8.434		2.73	1.951		0	3.135		9.082	9.177		7.924	1.484
									1.883	3.265		7.819	8.43		2.724	1.93		0	3.121		6.029	8.903		7.797	3.468
									1.83	3.262		7.808	8.425		2.719	1.919		0	3.073		8.47	8.84		7.665	6.492
									1.758	3.261		7.805	8.423		2.713	1.913		0	3.066		9.425	10.04		7.618	3.977
									1.706	3.261		7.792	8.4		2.538	1.907		0	3.041		9.116	9.74		7.46	0.6006
									1.69	3.249		7.741	8.397		2.512	1.869		0	3.007		8.23	8.91		7.401	5.911
									1.689	3.247		7.586	8.391		2.43	1.862		0	2.99		9.413	9.871		7.368	0
									1.684	3.241		7.538	8.382		2.371	1.853		0	2.875		5.746	8.894		7.263	6.111
									1.676	3.241		7.519	8.375		2.247	1.85		0	2.868		9.67	10.05		7.15	2.868
									1.635	3.239		7.519	8.373		2.173	1.846		0	2.856		5.668	8.409		7.11	3.22
									1.589	3.238		7.497	8.372		2.151	1.84		0	2.745		8.408	9.508		7.081	3.633
									1.586	3.237		7.49	8.371		2.117	1.807		0	2.624		7.96	9.189		7.073	2.035
									1.426	3.235		7.479	8.37		2.079	1.805		0	2.51		9.338	8.364		6.899	3.915
									1.329	3.232		7.451	8.368		2.072	1.804		0	2.499		8.365	10.87		6.599	3.167
									1.313	3.228		7.437	8.359		2.016	1.8		0	2.47		9.93	9.725		6.545	2.009
									1.302	3.228		7.431	8.356		2.008	1.8		0	2.407		9.171	8.426		6.476	2.624
									1.287	3.222		7.399	8.354		1.997	1.799		0	2.315		8.947	10.74		6.233	0
									1.269	3.222		7.366	8.352		1.992	1.787		0	2.314		8.823	10.58		6.155	6.605
									1.263	3.212		7.348	8.343		1.989	1.779		0	2.212		8.282	10.25		6.094	3.169
									1.129	3.207		7.337	8.34		1.887	1.779		0	2.118		7.021	10.05		6.067	3.845
									1.031	3.201		7.318	8.336		1.69	1.778		0	2.095		6.44	9.219		6.016	4.424
									1.023	3.2		7.28	8.32		1.69	1.777		0	2.09		6.949	9.117		5.926	5.012
									0.9832	3.196		7.248	8.297		1.646	1.768		0	2.045		6.983	11.66		5.691	0
									0.8837	3.192		7.22	8.293		1.582	1.76		0	1.989		9.901	9.211		5.56	5.073
									0.7832	3.191		7.21	8.289		1.485	1.759		0	1.938		6.425	8.632		5.514	0
									0.7712	3.185		7.176	8.282		1.378	1.749		0	1.824		8.914	9.815		5.481	2.604
									0.7708	3.182		7.135	8.278		1.336	1.743		0	1.788		6.443	8.336		5.265	2.562
									0.7226	3.18		6.981	8.27		1.288	1.743		0	1.581		7.21	10.6		5.214	1.581
									0	3.175		6.976	8.269		1.237	1.738		0	1.388		9.054	7.221		5.161	3.266
									0	3.175		6.957	8.266		1.068	1.733		0	1.375		9.231	9.771		5.16	3.165
									0	3.175		6.852	8.263		1.023	1.73		0	1.26		6.751	8.812		5.035	0
									0	3.174		6.835	8.258		0.8136	1.725		0	1.149		9.746	9.521		4.912	1.149
									0	3.171		6.778	8.254		0.7226	1.723		0	1.086		7.623	8.102		4.749	3.963
									0	3.168		6.709	8.247		0.6934	1.717		0	0.9095		6.906	11.05		4.712	3.994
									0	3.168		6.565	8.235		0	1.716		0	0.7711		8.129	11.01		4.705	0
									0	3.168		6.467	8.23		0	1.714		0			4.554			4.68
									0	3.163		6.153	8.229		0	1.714		0			9.37			4.615
									0	3.162		5.991	8.222		0	1.713		0			7.329			4.603
									0	3.161		4.273	8.218		0	1.709		0			6.516			4.52
										3.161			8.215			1.707		0			5.875			4.517
										3.149			8.214			1.695		0			6.844			4.275
										3.148			8.21			1.694		0			8.533			4.256
										3.148			8.203			1.688		0			6.818			4.115
										3.142			8.2			1.683		0			8.634			4.042
										3.14			8.194			1.681		0			6.95			3.993
										3.128			8.189			1.664		0			5.833			3.907
										3.124			8.188			1.66		0			8.655			3.902
										3.124			8.184			1.658		0			6.821			3.869
										3.121			8.184			1.65		0			9.978			3.812
										3.103			8.179			1.641		0			9.005			3.747
										3.1			8.176			1.64		0			6.114			3.608
										3.091			8.175			1.635		0			5.593			3.574
										3.091			8.174			1.631		0			9.814			3.515
										3.083			8.165			1.625		0			4.825			3.513
										3.078			8.163			1.619		0			9.765			3.481
										3.072			8.162			1.612		0			7.743			3.41
										3.065			8.148			1.582		0			8.969			3.391
										3.063			8.146			1.58		0			6.75			3.385
										3.055			8.144			1.576		0			4.67			3.347
										3.054			8.143			1.567		0			9.935			3.294
										3.053			8.143			1.565		0			9.182			3.269
										3.051			8.142			1.559		0			7.632			3.138
										3.049			8.13			1.551		0			4.856			3.092
										3.049			8.13			1.544		0			7.318			3.062
										3.048			8.13			1.537		0			5.222			2.986
										3.048			8.128			1.534		0			7.131			2.955
										3.046			8.124			1.528		0			9.592			2.88
										3.042			8.118			1.521		0			9.26			2.84
										3.033			8.113			1.518		0			5.344			2.808
										3.032			8.112			1.508		0			9.5			2.784
										3.027			8.111			1.506		0			6.961			2.641
										3.022			8.107			1.502		0			9.528			2.567
										3.015			8.106			1.5		0			9.011			2.494
										3.005			8.105			1.498		0			7.84			2.429
										2.997			8.101			1.497		0			10.2			2.345
										2.995			8.094			1.481		0			5.787			2.206
										2.995			8.094			1.479		0			9.509			2.205
										2.994			8.092			1.479		0			8.849			2.037
										2.991			8.087			1.477		0			7.003			1.985
										2.987			8.086			1.476		0			5.369			1.919
										2.986			8.076			1.473		0			5.641			1.837
										2.985			8.074			1.472		0			9.703			1.685
										2.984			8.067			1.468		0			9.869			1.669
										2.975			8.054			1.461		0			9.036			1.359
										2.973			8.053			1.459		0			4.912			1.296
										2.971			8.049			1.456		0			9.445			1.285
										2.961			8.036			1.451		0			8.94			1.27
										2.957			8.026			1.43		0			5.244			1.213
										2.957			8.021			1.429		0			8.165			1.139
										2.956			8.019			1.424		0			7.954			1.129
										2.955			8.015			1.423		0			7.685			1.118
										2.955			8.014			1.416		0			7.065			0
										2.955			8.002			1.404		0			0			0
										2.952			8.001			1.399		0			0			0
										2.951			8			1.398		0			0			0
										2.95			7.999			1.395		0			0			0
										2.95			7.994			1.395
										2.95			7.99			1.393
										2.943			7.983			1.388
										2.941			7.982			1.387
										2.927			7.976			1.386
										2.924			7.974			1.386
										2.923			7.974			1.385
										2.919			7.971			1.373
										2.915			7.969			1.367
										2.91			7.968			1.365
										2.904			7.966			1.364
										2.903			7.965			1.353
										2.901			7.961			1.351
										2.894			7.957			1.351
										2.885			7.953			1.346
										2.884			7.945			1.336
										2.883			7.938			1.335
										2.883			7.936			1.334
										2.879			7.932			1.329
										2.877			7.93			1.328
										2.874			7.928			1.328
										2.868			7.926			1.327
										2.868			7.925			1.321
										2.867			7.921			1.32
										2.86			7.921			1.319
										2.855			7.917			1.315
										2.853			7.917			1.313
										2.85			7.911			1.311
										2.849			7.9			1.309
										2.845			7.899			1.308
										2.844			7.897			1.306
										2.843			7.893			1.297
										2.843			7.88			1.293
										2.84			7.88			1.288
										2.837			7.877			1.288
										2.837			7.872			1.284
										2.836			7.87			1.28
										2.835			7.858			1.279
										2.835			7.852			1.278
										2.83			7.852			1.27
										2.827			7.852			1.265
										2.827			7.851			1.262
										2.827			7.841			1.259
										2.823			7.838			1.256
										2.822			7.834			1.245
										2.82			7.831			1.242
										2.815			7.83			1.241
										2.807			7.829			1.236
										2.805			7.828			1.234
										2.804			7.826			1.227
										2.8			7.821			1.225
										2.799			7.812			1.218
										2.797			7.81			1.217
										2.797			7.809			1.21
										2.796			7.794			1.209
										2.795			7.787			1.208
										2.791			7.785			1.207
										2.789			7.784			1.202
										2.786			7.784			1.199
										2.784			7.766			1.194
										2.776			7.762			1.193
										2.773			7.762			1.191
										2.771			7.758			1.187
										2.77			7.756			1.173
										2.767			7.754			1.172
										2.764			7.753			1.17
										2.757			7.749			1.164
										2.756			7.745			1.162
										2.754			7.74			1.161
										2.75			7.74			1.159
										2.749			7.737			1.157
										2.746			7.735			1.154
										2.743			7.728			1.145
										2.74			7.727			1.144
										2.739			7.725			1.138
										2.738			7.719			1.131
										2.732			7.716			1.128
										2.728			7.713			1.125
										2.721			7.706			1.124
										2.72			7.702			1.117
										2.72			7.702			1.117
										2.718			7.701			1.117
										2.717			7.697			1.116
										2.715			7.695			1.114
										2.713			7.693			1.108
										2.712			7.688			1.106
										2.707			7.687			1.104
										2.707			7.686			1.099
										2.704			7.685			1.096
										2.703			7.682			1.094
										2.701			7.68			1.093
										2.7			7.675			1.088
										2.699			7.674			1.087
										2.696			7.666			1.084
										2.691			7.66			1.084
										2.69			7.66			1.081
										2.689			7.658			1.078
										2.689			7.656			1.078
										2.687			7.656			1.077
										2.686			7.656			1.077
										2.679			7.652			1.071
										2.676			7.647			1.069
										2.674			7.646			1.064
										2.673			7.645			1.063
										2.67			7.636			1.062
										2.666			7.636			1.057
										2.665			7.635			1.051
										2.66			7.635			1.048
										2.66			7.634			1.046
										2.657			7.627			1.046
										2.654			7.627			1.044
										2.652			7.626			1.039
										2.646			7.621			1.036
										2.643			7.621			1.031
										2.642			7.618			1.028
										2.641			7.611			1.019
										2.635			7.61			1.017
										2.63			7.607			1.012
										2.629			7.602			1.004
										2.628			7.597			0.9996
										2.627			7.59			0.999
										2.622			7.588			0.9978
										2.619			7.587			0.991
										2.619			7.585			0.9899
										2.616			7.559			0.9857
										2.616			7.556			0.9765
										2.606			7.552			0.9748
										2.599			7.54			0.9692
										2.597			7.535			0.965
										2.597			7.533			0.961
										2.588			7.529			0.9559
										2.583			7.529			0.9553
										2.579			7.527			0.9553
										2.574			7.523			0.9547
										2.57			7.522			0.9514
										2.57			7.519			0.9511
										2.565			7.517			0.9376
										2.565			7.517			0.9296
										2.56			7.515			0.9271
										2.56			7.513			0.9221
										2.558			7.511			0.9169
										2.555			7.51			0.9138
										2.552			7.507			0.9113
										2.552			7.506			0.9088
										2.549			7.505			0.9057
										2.548			7.497			0.9044
										2.547			7.497			0.8913
										2.546			7.495			0.8912
										2.544			7.489			0.8903
										2.539			7.487			0.889
										2.536			7.485			0.8733
										2.533			7.484			0.8701
										2.53			7.479			0.8643
										2.529			7.479			0.8542
										2.527			7.479			0.8475
										2.524			7.478			0.8475
										2.52			7.475			0.847
										2.516			7.466			0.8442
										2.514			7.464			0.8409
										2.511			7.463			0.839
										2.51			7.46			0.8388
										2.509			7.46			0.8377
										2.497			7.458			0.8375
										2.494			7.453			0.8375
										2.49			7.449			0.8374
										2.49			7.446			0.8358
										2.489			7.445			0.8255
										2.489			7.439			0.8231
										2.483			7.437			0.8224
										2.478			7.433			0.8215
										2.477			7.43			0.8197
										2.476			7.427			0.8145
										2.475			7.419			0.8138
										2.472			7.418			0.807
										2.469			7.413			0.8047
										2.469			7.4			0.8038
										2.466			7.395			0.8033
										2.463			7.39			0.8029
										2.463			7.38			0.8002
										2.463			7.38			0.7944
										2.459			7.379			0.7903
										2.441			7.378			0.7886
										2.44			7.371			0.7828
										2.436			7.371			0.7807
										2.434			7.371			0.7756
										2.434			7.369			0.7733
										2.429			7.367			0.7699
										2.423			7.367			0.7629
										2.422			7.365			0.7549
										2.417			7.359			0.753
										2.41			7.359			0.7527
										2.404			7.357			0.7526
										2.402			7.356			0.7479
										2.392			7.352			0.7452
										2.391			7.35			0.7444
										2.389			7.343			0.7417
										2.389			7.336			0.7405
										2.387			7.335			0.7332
										2.387			7.333			0.7321
										2.383			7.332			0.7316
										2.376			7.332			0.7264
										2.372			7.328			0.7251
										2.372			7.328			0.7216
										2.364			7.323			0.7208
										2.356			7.322			0.7198
										2.354			7.318			0.7178
										2.351			7.315			0.7164
										2.35			7.312			0.7161
										2.344			7.3			0.7153
										2.343			7.296			0.7133
										2.342			7.295			0.713
										2.341			7.291			0.7128
										2.341			7.289			0.7122
										2.341			7.288			0.7115
										2.339			7.284			0.71
										2.332			7.28			0.7099
										2.331			7.275			0.7081
										2.33			7.27			0.7057
										2.329			7.268			0.7046
										2.322			7.263			0.7026
										2.321			7.258			0.6968
										2.321			7.257			0.6957
										2.32			7.256			0.6942
										2.319			7.253			0.6939
										2.319			7.251			0.6909
										2.315			7.247			0.6873
										2.31			7.245			0.6858
										2.307			7.245			0.6829
										2.306			7.245			0.6803
										2.302			7.242			0.6798
										2.301			7.241			0.6792
										2.299			7.241			0.6764
										2.299			7.236			0.6735
										2.296			7.235			0.6722
										2.293			7.233			0.6698
										2.293			7.232			0.6687
										2.292			7.23			0.6684
										2.286			7.222			0.6684
										2.28			7.214			0.6647
										2.278			7.213			0.6643
										2.277			7.211			0.6607
										2.274			7.206			0.6597
										2.273			7.203			0.6597
										2.272			7.202			0.657
										2.272			7.202			0.6563
										2.272			7.198			0.654
										2.27			7.198			0.6532
										2.267			7.197			0.6523
										2.265			7.194			0.6515
										2.264			7.193			0.6464
										2.263			7.192			0.6418
										2.258			7.19			0.6412
										2.256			7.187			0.6409
										2.254			7.187			0.6335
										2.253			7.186			0.6295
										2.25			7.185			0.6281
										2.248			7.181			0.627
										2.247			7.179			0.627
										2.246			7.179			0.6253
										2.245			7.178			0.6248
										2.241			7.162			0.6213
										2.239			7.159			0.6194
										2.237			7.159			0.6177
										2.235			7.157			0.6159
										2.233			7.157			0.6159
										2.228			7.15			0.6137
										2.226			7.144			0.6137
										2.225			7.144			0.6121
										2.221			7.14			0.6121
										2.217			7.139			0.6114
										2.216			7.137			0.6093
										2.21			7.136			0.6085
										2.21			7.134			0.6071
										2.21			7.131			0.6066
										2.209			7.13			0.6057
										2.205			7.126			0.6055
										2.204			7.123			0.6051
										2.201			7.121			0.6039
										2.19			7.119			0.603
										2.181			7.119			0.6021
										2.179			7.113			0.6021
										2.178			7.109			0.6019
										2.177			7.108			0.6002
										2.175			7.105			0.5985
										2.175			7.094			0.5983
										2.173			7.094			0.5945
										2.173			7.093			0.5945
										2.172			7.093			0.5941
										2.172			7.082			0.5917
										2.169			7.08			0.5908
										2.168			7.07			0.5896
										2.167			7.067			0.5833
										2.167			7.057			0.58
										2.166			7.048			0.5772
										2.165			7.048			0.5767
										2.165			7.046			0.576
										2.164			7.044			0.5739
										2.162			7.039			0.5728
										2.161			7.039			0.5698
										2.155			7.039			0.5657
										2.151			7.036			0.5628
										2.144			7.035			0.5608
										2.141			7.035			0.5601
										2.134			7.032			0.5593
										2.128			7.031			0.557
										2.124			7.029			0.5542
										2.114			7.028			0.5536
										2.112			7.027			0.5531
										2.112			7.023			0.5527
										2.109			7.022			0.5502
										2.107			7.021			0.5464
										2.105			7.015			0.5425
										2.102			7.01			0.5408
										2.102			7.008			0.5377
										2.102			7.006			0.532
										2.101			6.998			0.5281
										2.096			6.996			0.5259
										2.096			6.987			0.5237
										2.094			6.987			0.523
										2.094			6.984			0.5202
										2.079			6.983			0.5156
										2.072			6.983			0.5117
										2.068			6.981			0.5098
										2.067			6.98			0.5021
										2.064			6.979			0.4906
										2.061			6.978			0.4895
										2.059			6.975			0.4884
										2.059			6.974			0.4078
										2.058			6.973			0.3902
										2.057			6.968			0
										2.055			6.967			0
										2.053			6.965			0
										2.049			6.964			0
										2.047			6.963			0
										2.044			6.963			0
										2.044			6.963			0
										2.041			6.962			0
										2.039			6.962			0
										2.036			6.961			0
										2.032			6.961			0
										2.03			6.959			0
										2.028			6.953			0
										2.023			6.952			0
										2.023			6.948			0
										2.022			6.946			0
										2.013			6.945			0
										2.01			6.942			0
										2.009			6.942			0
										2.008			6.937			0
										2.004			6.931			0
										2.003			6.925			0
										2.002			6.922			0
										1.994			6.917			0
										1.994			6.916			0
										1.993			6.903			0
										1.987			6.898			0
										1.983			6.895			0
										1.982			6.893			0
										1.982			6.891			0
										1.978			6.881			0
										1.972			6.873			0
										1.967			6.87			0
										1.965			6.868			0
										1.957			6.868			0
										1.946			6.867			0
										1.945			6.862			0
										1.942			6.856			0
										1.939			6.856			0
										1.936			6.852			0
										1.935			6.846			0
										1.93			6.843			0
										1.929			6.839			0
										1.929			6.836			0
										1.927			6.835			0
										1.926			6.823			0
										1.925			6.814			0
										1.917			6.812			0
										1.916			6.812			0
										1.912			6.811			0
										1.912			6.81			0
										1.912			6.806			0
										1.9			6.802			0
										1.895			6.801			0
										1.894			6.801			0
										1.893			6.798			0
										1.88			6.795			0
										1.879			6.792			0
										1.878			6.792			0
										1.877			6.787			0
										1.873			6.784			0
										1.868			6.781			0
										1.867			6.781			0
										1.859			6.781			0
										1.856			6.779			0
										1.853			6.775			0
										1.853			6.768			0
										1.851			6.767			0
										1.849			6.765			0
										1.848			6.764			0
										1.844			6.764			0
										1.84			6.754			0
										1.839			6.752			0
										1.837			6.751			0
										1.831			6.749			0
										1.828			6.749			0
										1.825			6.748			0
										1.822			6.746			0
										1.806			6.742			0
										1.794			6.738			0
										1.792			6.737			0
										1.791			6.732			0
										1.791			6.731			0
										1.79			6.725			0
										1.789			6.724			0
										1.786			6.722			0
										1.783			6.721			0
										1.779			6.721			0
										1.773			6.717			0
										1.768			6.715			0
										1.765			6.713			0
										1.761			6.712			0
										1.76			6.709			0
										1.76			6.707			0
										1.758			6.698			0
										1.754			6.691			0
										1.753			6.688			0
										1.753			6.681			0
										1.753			6.681			0
										1.749			6.677			0
										1.748			6.671			0
										1.743			6.657			0
										1.742			6.656			0
										1.741			6.656			0
										1.737			6.652			0
										1.736			6.65			0
										1.731			6.65			0
										1.73			6.647			0
										1.724			6.643			0
										1.723			6.64			0
										1.723			6.634			0
										1.718			6.633			0
										1.715			6.629			0
										1.713			6.624			0
										1.712			6.618			0
										1.711			6.616			0
										1.708			6.609			0
										1.707			6.609			0
										1.707			6.605			0
										1.703			6.598			0
										1.699			6.588			0
										1.697			6.585			0
										1.695			6.582			0
										1.694			6.578			0
										1.689			6.569			0
										1.687			6.566			0
										1.686			6.566			0
										1.682			6.56			0
										1.681			6.557			0
										1.675			6.557			0
										1.673			6.555			0
										1.668			6.551			0
										1.666			6.547			0
										1.664			6.545			0
										1.661			6.545			0
										1.661			6.541			0
										1.659			6.537			0
										1.65			6.536			0
										1.646			6.535			0
										1.646			6.531			0
										1.646			6.531			0
										1.645			6.53			0
										1.643			6.524			0
										1.641			6.519			0
										1.635			6.514			0
										1.634			6.504			0
										1.633			6.502			0
										1.632			6.488			0
										1.629			6.483			0
										1.627			6.48			0
										1.622			6.478			0
										1.619			6.476			0
										1.611			6.47			0
										1.608			6.468			0
										1.606			6.467			0
										1.605			6.464			0
										1.603			6.458			0
										1.602			6.453			0
										1.599			6.452			0
										1.597			6.444			0
										1.59			6.439			0
										1.579			6.439			0
										1.572			6.437			0
										1.568			6.431			0
										1.563			6.43			0
										1.561			6.43			0
										1.557			6.43			0
										1.556			6.428			0
										1.552			6.427			0
										1.55			6.425			0
										1.548			6.423			0
										1.541			6.423			0
										1.538			6.42			0
										1.538			6.419			0
										1.538			6.418			0
										1.536			6.413			0
										1.533			6.412			0
										1.532			6.411			0
										1.525			6.411			0
										1.512			6.409			0
										1.503			6.408			0
										1.502			6.401			0
										1.496			6.392			0
										1.495			6.391			0
										1.494			6.39			0
										1.491			6.389			0
										1.488			6.389			0
										1.482			6.389			0
										1.482			6.382			0
										1.48			6.382			0
										1.479			6.378			0
										1.477			6.374			0
										1.476			6.369			0
										1.472			6.366			0
										1.471			6.361			0
										1.469			6.352			0
										1.457			6.346			0
										1.457			6.346			0
										1.456			6.345			0
										1.439			6.343			0
										1.433			6.339			0
										1.432			6.337			0
										1.426			6.33			0
										1.423			6.323			0
										1.421			6.321			0
										1.418			6.321			0
										1.403			6.32			0
										1.396			6.32			0
										1.392			6.314			0
										1.385			6.309			0
										1.383			6.307			0
										1.38			6.299			0
										1.376			6.298			0
										1.373			6.295			0
										1.373			6.293			0
										1.373			6.28			0
										1.367			6.275			0
										1.367			6.275			0
										1.364			6.269			0
										1.362			6.269			0
										1.355			6.269			0
										1.344			6.268			0
										1.338			6.266			0
										1.327			6.265			0
										1.318			6.264			0
										1.312			6.259			0
										1.309			6.255			0
										1.305			6.246			0
										1.301			6.242			0
										1.287			6.237			0
										1.28			6.232			0
										1.278			6.231			0
										1.277			6.222			0
										1.274			6.222			0
										1.268			6.221			0
										1.259			6.219			0
										1.256			6.215			0
										1.241			6.215			0
										1.225			6.208			0
										1.22			6.207			0
										1.218			6.205			0
										1.207			6.2			0
										1.199			6.196			0
										1.186			6.196			0
										1.182			6.186			0
										1.181			6.184			0
										1.177			6.179			0
										1.176			6.177			0
										1.17			6.165			0
										1.164			6.164			0
										1.163			6.157			0
										1.16			6.154			0
										1.152			6.14			0
										1.148			6.14			0
										1.141			6.127			0
										1.131			6.125			0
										1.13			6.119			0
										1.129			6.116			0
										1.116			6.116			0
										1.113			6.115			0
										1.104			6.112			0
										1.101			6.097			0
										1.1			6.092			0
										1.098			6.076			0
										1.097			6.07			0
										1.092			6.061			0
										1.091			6.043			0
										1.088			6.039			0
										1.084			6.027			0
										1.08			6.02			0
										1.079			6.012			0
										1.078			6.011			0
										1.078			6.01			0
										1.077			6.003			0
										1.069			5.999			0
										1.064			5.997			0
										1.054			5.952			0
										1.049			5.95			0
										1.041			5.949			0
										1.039			5.944			0
										1.034			5.942			0
										1.022			5.941			0
										1.014			5.937			0
										0.9971			5.929			0
										0.9666			5.919			0
										0.9577			5.918			0
										0.9551			5.904			0
										0.9482			5.902			0
										0.9449			5.886			0
										0.9376			5.885			0
										0.9095			5.882			0
										0.8903			5.881			0
										0.889			5.88			0
										0.8817			5.877			0
										0.881			5.876			0
										0.8806			5.876			0
										0.8712			5.865			0
										0.8685			5.86			0
										0.8643			5.86			0
										0.8621			5.857			0
										0.8614			5.852			0
										0.8612			5.841			0
										0.8506			5.84			0
										0.8485			5.838			0
										0.8388			5.837			0
										0.829			5.822			0
										0.8271			5.813			0
										0.8255			5.813			0
										0.8197			5.811			0
										0.8117			5.8			0
										0.7988			5.8			0
										0.7979			5.789			0
										0.7903			5.788			0
										0.787			5.784			0
										0.7769			5.783			0
										0.7674			5.767			0
										0.7628			5.76			0
										0.7612			5.747			0
										0.7578			5.74			0
										0.7492			5.738			0
										0.7477			5.735			0
										0.7448			5.726			0
										0.7424			5.715			0
										0.7405			5.713			0
										0.7254			5.687			0
										0.7198			5.668			0
										0.7074			5.607			0
										0.7043			5.605			0
										0.7029			5.588			0
										0.7027			5.562			0
										0.7022			5.542			0
										0.6949			5.542			0
										0.6922			5.541			0
										0.6906			5.537			0
										0.6862			5.532			0
										0.6843			5.525			0
										0.6802			5.519			0
										0.6798			5.514			0
										0.679			5.513			0
										0.6747			5.508			0
										0.6667			5.467			0
										0.6643			5.466			0
										0.6634			5.459			0
										0.6612			5.446			0
										0.6608			5.444			0
										0.6409			5.442			0
										0.6392			5.44			0
										0.6392			5.439			0
										0.6377			5.411			0
										0.634			5.393			0
										0.6329			5.357			0
										0.629			5.352			0
										0.6275			5.34			0
										0.6259			5.327			0
										0.6256			5.317			0
										0.6248			5.307			0
										0.6244			5.294			0
										0.6159			5.255			0
										0.6101			5.247			0
										0.6096			5.243			0
										0.6071			5.237			0
										0.6007			5.225			0
										0.5961			5.22			0
										0.5925			5.213			0
										0.5905			5.213			0
										0.5512			5.212			0
										0.5204			5.21			0
										0.4906			5.142			0
										0			5.12			0
										0			5.078			0
										0			5.075			0
										0			5.062			0
										0			5.06			0
										0			5.047			0
										0			5.035			0
										0			5.016			0
										0			4.974			0
										0			4.948			0
										0			4.946			0
										0			4.938			0
										0			4.927			0
										0			4.918			0
										0			4.883			0
										0			4.882			0
										0			4.863			0
										0			4.829			0
										0			4.808			0
										0			4.803			0
										0			4.794			0
										0			4.785			0
										0			4.779			0
										0			4.76			0
										0			4.7			0
										0			4.66			0
										0			4.652			0
										0			4.59			0
										0			4.524			0
										0			4.516			0
										0			4.419			0
										0			4.398			0
										0			4.299			0
										0			4.24			0
										0			4.235			0
										0			4.165			0
										0			4.148			0
										0			4.124			0
										0			4.117			0
										0			4.106			0
										0			4.027			0
										0			4.02			0
										0			4.016			0
										0			3.9			0
										0			3.796			0
										0			3.789			0
										0			3.74			0
										0			3.711			0
										0			3.612			0
										0			3.456			0
										0			3.286			0
										0			2.903			0
										0			2.475			0

## Sheet: Fig. S1
SFig. 1A			SFig. 1B			SFig. 1C			SFig. 1D
PyMT-	PyMT+		PyMT-	PyMT+		PyMT-	PyMT+		PyMT-	PyMT+
15	49.7		68.5	199.6		55.35	75.03		0.00781	0.058
12.8	57.1
35.5	70.4		82.7	300.9		91.43	253.79		0.00187	0.032
13.4	63.1
13.5	50.1		64.8	341		88.15	184.91		0.00312	0.032
28.4	67.7
19.8	57.8		65	241.7		63.96	161.95		0.0045	0.026
13.5	30.9			201.8			149.65			0.03
8.64	30.7
SFig. 1E			SFig. 1F			SFig. 1G			SFig. 1H
PyMT-	PyMT+		PyMT-	PyMT+		PyMT-	PyMT+		PyMT-	PyMT+
0.00305	0.033		0.44	0.62		20.336	15.252		0.13	0.21
0.00153	0.047		0.12	0.21		14.596	23.903		0.059	0.099
0.000917	0.036		0.23	0.26		18.204	24.846		0.12	0.17
0.00124	0.00959		0.031	0.079		20.705	19.844		0.069	0.086
	0.011			0.087			18.778			0.099
SFig. 1I			SFig. 1J			SFig. 1K			SFig. 1L
PyMT-	PyMT+		PBS	PyMT-B6		PBS	PyMT-B6		PBS	PyMT-B6
0.39	0.39		0.39	48.5		0.64	7.24		1.24	4.26
			2.48	51.5		0.65	6.89		1.91	3.4
0.41	0.4		1	55.5		0.4	10.3		1.05	2.62
			0.77	40.6		0.58	6.36		1.16	2.5
0.27	0.25
0.2	0.11
	0.19
SFig. 1M			SFig. 1N		SFig. 1O			SFig. 1P
PBS	PyMT-B6		PyMT-B6 Splenocytes		PBS	1956		PBS	1956
0.6	5.17		95.1		11.02	53.21		720	21100
0.78	4.71		90		13.32	73.17		1150	27000
0.68	3.84		95.1		11.62	59.07		1020	40700
0.85	2.37		96.1		7.51	78.19		725	48300
			97.2
			98.3		5.44	54.92		644	39300
			91.4		10.56	76.78		1600	72800
			98.3		13.18	45.91		890	33600
			96.3		13.95	63.3		1410	75600
			70.9
			96.9
			86.7
			85.5
			87.5
			74.9
SFig. 1Q			SFig. 1R
PBS	LLC		PBS	LLC
13.92	8.98		325	37400
12.86	19.6		794	88600
	23.63		951	128000
	19.41		398
11.57	5.25
10.01	11.5		95.5	38900
14.41	15.35		799	13600
15.71			200	24300

## Sheet: Fig. S2
SFig. 2J
PBS	1956	LLC
4.69	11.4	26.5
6.94	15.6	16.6
4.88	14.2	12.8
5.88	21	23.5
3.25		10.9

## Sheet: Fig. S3
SFig. 3A			SFig. 3B
Vehicle	IL-1α		Vehicle	IL-1α
0.00741	0.026		0.000412	0.000335
0.0056	0.016		0	0.000135
0.00513	0.025		0.000125	0.000592
	0.027			7.45e-05
0.00526	0.00656		0.000178	0.000391
0.00588	0.016		0.000994	0.000243
0.00309	0.027		0.000264	0.000368
0.00546			0.000426
SFig. 3C			SFig. 3D
ΔG-CSF	ΔIL-1α ΔG-CSF		ΔG-CSF	ΔIL-1α ΔG-CSF
30.07	38.46		1594656	1594656
31.09	34.78		1549548	1549548
22.34	36.68		555072	555072
28.91	12.92		2337300	2337300
19.45	19.12		4008900	858039
26.37	20.11		2494170	870240
21.56	22.34		1808730	2036160
38.6	33.56		2249520	1881390
22.82			1616160
23.78			1370628
31.6			485373
27.43			1703016
SFig. 3E				SFig. 3F
PBS	B6-Parental	B6-ΔGCSF		PBS	B6-Parental	B6-ΔGCSF
14.94	30.48	16.7		0.00413	0.06	0.025
13.89	39.45	26.54		0.0036	0.069	0.011
8.52	42.03	33.23		0.00421	0.1	0.00914
11.19	47.48	13.87		0.00345	0.073	0.041
SFig. 3G
PBS	B6-Parental	B6-ΔGCSF
0.00139	0.13	0.039
0.00232	0.16	0.014
0.00247	0.34	0.011
0.00236	0.15	0.043

[truncated: 4 more sheets: Fig. S4, Fig. S5, Fig. S6, Fig. S7]
