# Supplementary material for: Tumor-derived interleukin-1α and leukemia inhibitory factor promote extramedullary hematopoiesis
Source: PLoS Biol. 2023 May 3;21(5):e3001746. doi: 10.1371/journal.pbio.3001746 (PMC10155962; doi:10.1371/journal.pbio.3001746)
Supplement: S2 Data — This spreadsheet contains the raw cytokine profiling data from Eve Technologies used to generate the heatmap in the S5A Fig of the manuscript. (XLSX) [file pbio.3001746.s009.xlsx]

## Sheet: Sheet1
									2018-06-08
									Mouse Cytokine 44-Plex Discovery Assay
									Sample Type:
									Serum
									Standard Curve Matrix:
									Serum
									For Research Purposes Only
	LEGEND
	ENTRY	DEFINITION		DESCRIPTION
	FI	Fluorescent Intensity		Fluorescent Intensity is the median FI value of the bead population for a specific analyte.
	Obs Conc	Observed Concentration		The corresponding concentration of the FI calculated with the standard curve.
	Exp Conc	Expected Concentration		The assay's designated concentration values.
	OOR	Out of Range (cubic spline curve)		Check the FI value to determine if the result is above or below the curve. See OOR > and OOR < below.
	OOR >	Out of Range Above the 4 or 5		For data analysis purposes, OOR > can either be designated at the highest standard curve
		Parameter Logistic Standard Curve		value or as the highest extrapolated value obtained for the particular analyte.
	OOR <	Out of Range Below the 4 or 5		For data analysis purposes, OOR < can either be designated as 0 pg/mL or as the lowest
		Parameter Logistic Standard Curve		value obtained for the particular analyte.
	Orange Data	Extrapolated Value		Extrapolated data means the sample's signals were outside of the curve, yet the
				mathematical formula of the curve allowed for a calculation of the FI value.
	Blank Cell or ---	Value not available		Result eliminated as an outlier or standard curve point eliminated as insignificant.
		Low Bead Count		The sample interfered with the analyte's beads resulting in low bead count - data may be less accurate.
		Value not available		The sample interfered with the analyte's beads rendering the beads unreadable.
	Blue Data	Partially Filtered		Sample did not pass through 0.22µm filter, filter was pierced to allow remaining sample volume through.
		Sample Saturation		Saturation may be occurring due to high analyte concentrations. Retesting with a dilution factor may be
				necessary to distinguish sample trends
		Low Sample Volume		Insufficient sample volume, sample was run with less volume than necessary.
	Notes:
	1. Due to assay limitations, high %CV’s are common for low signal results (i.e. Low FI values) for replicate samples.
	2. If your results are very high (i.e. FI values are close to the high standard values), saturation may be occurring due to high analyte concentrations. Retesting with a dilution factor may be necessary to distinguish sample trends. For cost-effective retesting, It may be possible to retest using a smaller panel or custom-plex kit.
	3. If your samples have a dilution factor, the observed concentration results are multiplied by the dilution factor. Low signal results (i.e. Low FI values) from a diluted sample may generate an inflated observed concentration due to this multiplication.
	4. It is not recommended to directly analyze and compare individual analyte results from samples that have different dilutions for the same analyte. Different dilutions cause an uncontrolled variable such as sample matrix changes and changes with the range of signals and how it compares to a non-linear standard curve.
	RESULTS
				Units: pg/mL			Units: pg/mL			Units: pg/mL			Units: pg/mL			Units: pg/mL			Units: pg/mL			Units: pg/mL			Units: pg/mL			Units: pg/mL			Units: pg/mL			Units: pg/mL			Units: pg/mL			Units: pg/mL			Units: pg/mL			Units: pg/mL			Units: pg/mL
			Eotaxin (14)	Eotaxin (14)	Eotaxin (14)	G-CSF (13)	G-CSF (13)	G-CSF (13)	GM-CSF (15)	GM-CSF (15)	GM-CSF (15)	IFNy (19)	IFNy (19)	IFNy (19)	IL-1a (21)	IL-1a (21)	IL-1a (21)	IL-1B (25)	IL-1B (25)	IL-1B (25)	IL-2 (26)	IL-2 (26)	IL-2 (26)	IL-3 (29)	IL-3 (29)	IL-3 (29)	IL-4 (28)	IL-4 (28)	IL-4 (28)	IL-5 (30)	IL-5 (30)	IL-5 (30)	IL-6 (34)	IL-6 (34)	IL-6 (34)	IL-7 (36)	IL-7 (36)	IL-7 (36)	IL-9 (38)	IL-9 (38)	IL-9 (38)	IL-10 (43)	IL-10 (43)	IL-10 (43)	IL-12 (p40) (45)	IL-12 (p40) (45)	IL-12 (p40) (45)	IL-12 (p70) (47)	IL-12 (p70) (47)
	Description	Dilution	FI	Obs Conc	Exp Conc	FI	Obs Conc	Exp Conc	FI	Obs Conc	Exp Conc	FI	Obs Conc	Exp Conc	FI	Obs Conc	Exp Conc	FI	Obs Conc	Exp Conc	FI	Obs Conc	Exp Conc	FI	Obs Conc	Exp Conc	FI	Obs Conc	Exp Conc	FI	Obs Conc	Exp Conc	FI	Obs Conc	Exp Conc	FI	Obs Conc	Exp Conc	FI	Obs Conc	Exp Conc	FI	Obs Conc	Exp Conc	FI	Obs Conc	Exp Conc	FI	Obs Conc
		1	25	0.53	0.64	12	0.64	0.64	11.5	OOR <	0.64	27	0.64	0.64	---		0.64	---		0.64	---		0.64	25.5	0.64	0.64	37	0.64	0.64	19.5	0.62	0.64	18.5	0.64	0.64	25.5	0.64	0.64	---		0.64	12	0.64	0.64	19	0.64	0.64	---
	Standard 1	1	25	0.53	0.64	12	0.64	0.64	11.5	OOR <	0.64	27	0.64	0.64	---		0.64	---		0.64	---		0.64	25.5	0.64	0.64	37	0.64	0.64	19.5	0.62	0.64	18.5	0.64	0.64	25.5	0.64	0.64	---		0.64	12	0.64	0.64	19	0.64	0.64	---
	Standard 2	1	61.5	3.69	3.2	17	3.2	3.2	17	6.56	3.2	42.8	3.2	3.2	13	3.2	3.2	22	3.2	3.2	13	3.2	3.2	48.5	3.2	3.2	141	3.26	3.2	70.3	3.42	3.2	39	3.2	3.2	32.8	3.2	3.2	14.5	3.2	3.2	18	3.2	3.2	24.5	3.2	3.2	13	3.2
	Standard 3	1	241.5	15.11	16	32.5	16	16	34.3	17.95	16	91.5	16	16	18	16	16	30.5	16	16	32	16	16	148.5	16	16	653.5	15.5	16	328.8	14.99	16	138.8	16	16	55.3	16	16	19	16	16	35.5	16	16	37.5	16	16	21.5	16
	Standard 4	1	1588	80.09	80	122.8	80	80	254.5	75.55	80	415.8	80	80	37.3	80	80	72.5	80	80	132.5	80	80	663.5	80	80	3512.3	83.19	80	2248	83.76	80	632	80	80	172.5	80	80	52.3	80	80	137	80	80	110	80	80	58.8	80
	Standard 5	1	7582.5	420.35	400	532	400	400	3932	412.93	400	2250.8	400	400	134	400	400	371.8	400	400	868.5	400	400	2772	400	400	12748.3	382.5	400	11297.8	391.81	400	2956	400	400	677	400	400	275	400	400	655.5	400	400	477.3	400	400	266	400
	Standard 6	1	12688	1438.1	2000	2520.3	2000	2000	18938	1914.97	2000	9385.5	2000	2000	1112.8	2000	2000	2084.8	2000	2000	5722	2000	2000	8553	2000	2000	24337	2820.02	2000	24048	2709.57	2000	10616	2000	2000	2401.8	2000	2000	2272.8	2000	2000	3306	2000	2000	2213.5	2000	2000	1856	2000
	Standard 7	1	15335.5	OOR >	10000	10356	10000	10000	24415	OOR >	10000	23155	10000	10000	6459	10000	10000	5389	10000	10000	20287	10000	10000	21011	10000	10000	25132.5	4576.89	10000	24278	3281.74	10000	21898	10000	10000	5726	10000	10000	12337.5	10000	10000	13685	10000	10000	8360	10000	10000	10801	10000
	Column1	Column2	Column3	Column4	Column5	Column6	Column7	Column8	Column9	Column10	Column11	Column12	Column13	Column14	Column15	Column16	Column17	Column18	Column19	Column20	Column21	Column22	Column23	Column24	Column25	Column26	Column27	Column28	Column29	Column30	Column31	Column32	Column33	Column34	Column35	Column36	Column37	Column38	Column39	Column40	Column41	Column42	Column43	Column44	Column45	Column46	Column47	Column48	Column49
	WT #1	2	7808.5	878.91		86	113.47		54	52.99		65	15.8		26.5	82.49		34	42.67		34	34.68		22	0.51		25	0.64		51.5	4.9		17	0.91		40	12.61		48	145.72		25.5	14.72		17	OOR		28	52.55
	WT #2	2	7973	907.83		188.5	246.52		75	67.67		89.5	30.72		30	106.41		101	237.81		34	34.68		45	5.61		359	17.06		502	43.95		126	28.69		159	146.53		32	88.92		180.5	208.38		24	5.89		198.5	609.31
	pyMT + #3	2	4608	449.94		11922	23679		53	52.22		46	7.56		34	135.56		73.5	162.89		24	21.24		49	6.51		117.5	5.35		123.5	12.03		560	141.25		59	37.29		41	121.71		93	111.19		29	11.82		84	248.45
	pyMT + #5	2	6037.5	616.77		12834	25751.8		28	29.18		32.5	3.02		60	327.89		44.5	75.1		19	14.5		28	1.83		24	0.59		59	5.69		1001	256.87		58.5	36.6		61	189.09		34	29.1		23	4.92		22	33.54
[truncated: 91 more columns]
